# Supplementary material for: Virtual screening using covalent docking to find activators for G245S mutant p53
Source: PLoS One. 2018 Sep 7;13(9):e0200769. doi: 10.1371/journal.pone.0200769 (PMC6128461; doi:10.1371/journal.pone.0200769)
Supplement: S1 Text — (PDB) [file pone.0200769.s001.pdb]

REMARK  99                                                                      
REMARK  99 MOE v2018.01 (Chemical Computing Group ULC) Wed May 23 18:58:30 2018 
HELIX    1   1 SER    166  HIP    168  5               Generated by MOE    3
HELIX    2   2 PRO    278  LEU    289  1               Generated by MOE   12
SHEET    1       CYS   124  SER   127                  Generated by MOE
SHEET    2       LYS   132  LYS   132                  Generated by MOE
SHEET    3       MET   133  GLN   136                  Generated by MOE
SHEET    4       VAL   143  GLN   144                  Generated by MOE
SHEET    5       ARG   156  TYR   163                  Generated by MOE
SHEET    6       ILE   195  VAL   197                  Generated by MOE
SHEET    7       SER   215  PRO   219                  Generated by MOE
SHEET    8       THR   231  ILE   232                  Generated by MOE
SHEET    9       TYR   234  ASN   235                  Generated by MOE
SHEET   10       TYR   236  TYR   236                  Generated by MOE
SHEET   11       ILE   251  GLU   258                  Generated by MOE
SHEET   12       LEU   264  GLU   271                  Generated by MOE
SHEET   13       VAL   272  CYS   275                  Generated by MOE
LINK         SG  CYS   124                 C14   *     0     1555   1555  1.83
ATOM      1  CH3 ACE    93      36.182  69.890  63.374  1.00  0.00           C  
ATOM      2  C   ACE    93      36.862  68.753  64.098  1.00  0.00           C  
ATOM      3  O   ACE    93      37.369  67.839  63.459  1.00  0.00           O  
ATOM      4 HH31 ACE    93      35.240  70.121  63.869  1.00  0.00           H  
ATOM      5 HH32 ACE    93      36.828  70.764  63.391  1.00  0.00           H  
ATOM      6 HH33 ACE    93      35.984  69.587  62.347  1.00  0.00           H  
ATOM      7  N   SER    94      36.912  68.831  65.428  1.00  0.00           N  
ATOM      8  CA  SER    94      37.423  67.770  66.310  1.00  0.00           C  
ATOM      9  CB  SER    94      38.955  67.677  66.227  1.00  0.00           C  
ATOM     10  OG  SER    94      39.435  66.539  66.925  1.00  0.00           O  
ATOM     11  C   SER    94      37.043  68.034  67.770  1.00  0.00           C  
ATOM     12  O   SER    94      36.869  69.178  68.187  1.00  0.00           O  
ATOM     13  H   SER    94      36.423  69.597  65.871  1.00  0.00           H  
ATOM     14  HA  SER    94      36.998  66.816  65.996  1.00  0.00           H  
ATOM     15  HB2 SER    94      39.253  67.583  65.182  1.00  0.00           H  
ATOM     16  HB3 SER    94      39.406  68.582  66.637  1.00  0.00           H  
ATOM     17  HG  SER    94      39.592  66.757  67.862  1.00  0.00           H  
ATOM     18  N   SER    95      37.013  66.975  68.578  1.00  0.00           N  
ATOM     19  CA  SER    95      37.125  67.062  70.039  1.00  0.00           C  
ATOM     20  CB  SER    95      36.450  65.844  70.676  1.00  0.00           C  
ATOM     21  OG  SER    95      36.902  64.653  70.064  1.00  0.00           O  
ATOM     22  C   SER    95      38.594  67.197  70.481  1.00  0.00           C  
ATOM     23  O   SER    95      39.521  66.943  69.707  1.00  0.00           O  
ATOM     24  H   SER    95      37.235  66.077  68.168  1.00  0.00           H  
ATOM     25  HA  SER    95      36.595  67.952  70.381  1.00  0.00           H  
ATOM     26  HB2 SER    95      36.666  65.815  71.745  1.00  0.00           H  
ATOM     27  HB3 SER    95      35.370  65.923  70.539  1.00  0.00           H  
ATOM     28  HG  SER    95      36.554  63.889  70.571  1.00  0.00           H  
ATOM     29  N   SER    96      38.824  67.599  71.736  1.00  0.00           N  
ATOM     30  CA  SER    96      40.162  67.805  72.313  1.00  0.00           C  
ATOM     31  CB  SER    96      40.074  68.832  73.451  1.00  0.00           C  
ATOM     32  OG  SER    96      39.194  68.374  74.459  1.00  0.00           O  
ATOM     33  C   SER    96      40.804  66.483  72.764  1.00  0.00           C  
ATOM     34  O   SER    96      40.812  66.155  73.953  1.00  0.00           O  
ATOM     35  H   SER    96      38.042  67.832  72.329  1.00  0.00           H  
ATOM     36  HA  SER    96      40.808  68.233  71.545  1.00  0.00           H  
ATOM     37  HB2 SER    96      41.066  68.993  73.876  1.00  0.00           H  
ATOM     38  HB3 SER    96      39.704  69.778  73.055  1.00  0.00           H  
ATOM     39  HG  SER    96      39.613  67.584  74.839  1.00  0.00           H  
ATOM     40  N   VAL    97      41.323  65.709  71.806  1.00  0.00           N  
ATOM     41  CA  VAL    97      41.883  64.360  72.009  1.00  0.00           C  
ATOM     42  CB  VAL    97      40.837  63.273  71.656  1.00  0.00           C  
ATOM     43  CG1 VAL    97      41.339  61.857  71.966  1.00  0.00           C  
ATOM     44  CG2 VAL    97      39.519  63.443  72.427  1.00  0.00           C  
ATOM     45  C   VAL    97      43.157  64.206  71.155  1.00  0.00           C  
ATOM     46  O   VAL    97      43.127  64.588  69.986  1.00  0.00           O  
ATOM     47  H   VAL    97      41.245  66.028  70.845  1.00  0.00           H  
ATOM     48  HA  VAL    97      42.142  64.249  73.060  1.00  0.00           H  
ATOM     49  HB  VAL    97      40.614  63.331  70.590  1.00  0.00           H  
ATOM     50 HG11 VAL    97      42.234  61.640  71.386  1.00  0.00           H  
ATOM     51 HG12 VAL    97      40.578  61.128  71.691  1.00  0.00           H  
ATOM     52 HG13 VAL    97      41.559  61.757  73.027  1.00  0.00           H  
ATOM     53 HG21 VAL    97      39.710  63.435  73.500  1.00  0.00           H  
ATOM     54 HG22 VAL    97      38.832  62.636  72.176  1.00  0.00           H  
ATOM     55 HG23 VAL    97      39.039  64.379  72.146  1.00  0.00           H  
ATOM     56  N   PRO    98      44.280  63.677  71.687  1.00  0.00           N  
ATOM     57  CD  PRO    98      44.479  63.213  73.054  1.00  0.00           C  
ATOM     58  CG  PRO    98      45.754  62.373  73.028  1.00  0.00           C  
ATOM     59  CB  PRO    98      46.570  63.040  71.921  1.00  0.00           C  
ATOM     60  CA  PRO    98      45.503  63.467  70.905  1.00  0.00           C  
ATOM     61  C   PRO    98      45.305  62.415  69.802  1.00  0.00           C  
ATOM     62  O   PRO    98      44.415  61.572  69.901  1.00  0.00           O  
ATOM     63  HA  PRO    98      45.806  64.405  70.437  1.00  0.00           H  
ATOM     64  HB2 PRO    98      47.304  62.356  71.494  1.00  0.00           H  
ATOM     65  HB3 PRO    98      47.066  63.926  72.321  1.00  0.00           H  
ATOM     66  HG2 PRO    98      45.516  61.347  72.745  1.00  0.00           H  
ATOM     67  HG3 PRO    98      46.274  62.396  73.986  1.00  0.00           H  
ATOM     68  HD2 PRO    98      43.646  62.608  73.408  1.00  0.00           H  
ATOM     69  HD3 PRO    98      44.623  64.076  73.704  1.00  0.00           H  
ATOM     70  N   SER    99      46.150  62.436  68.766  1.00  0.00           N  
ATOM     71  CA  SER    99      46.055  61.566  67.582  1.00  0.00           C  
ATOM     72  CB  SER    99      47.301  61.747  66.706  1.00  0.00           C  
ATOM     73  OG  SER    99      47.473  63.114  66.375  1.00  0.00           O  
ATOM     74  C   SER    99      45.906  60.078  67.933  1.00  0.00           C  
ATOM     75  O   SER    99      46.841  59.451  68.425  1.00  0.00           O  
ATOM     76  H   SER    99      46.837  63.173  68.719  1.00  0.00           H  
ATOM     77  HA  SER    99      45.188  61.875  66.997  1.00  0.00           H  
ATOM     78  HB2 SER    99      48.182  61.395  67.246  1.00  0.00           H  
ATOM     79  HB3 SER    99      47.188  61.161  65.793  1.00  0.00           H  
ATOM     80  HG  SER    99      48.220  63.196  65.773  1.00  0.00           H  
ATOM     81  N   GLN   100      44.729  59.504  67.668  1.00  0.00           N  
ATOM     82  CA  GLN   100      44.411  58.118  68.025  1.00  0.00           C  
ATOM     83  CB  GLN   100      42.915  57.984  68.374  1.00  0.00           C  
ATOM     84  CG  GLN   100      42.433  58.774  69.602  1.00  0.00           C  
ATOM     85  CD  GLN   100      43.161  58.384  70.888  1.00  0.00           C  
ATOM     86  OE1 GLN   100      42.979  57.308  71.446  1.00  0.00           O  
ATOM     87  NE2 GLN   100      44.027  59.230  71.385  1.00  0.00           N  
ATOM     88  C   GLN   100      44.820  57.098  66.943  1.00  0.00           C  
ATOM     89  O   GLN   100      45.097  57.430  65.786  1.00  0.00           O  
ATOM     90  H   GLN   100      43.994  60.076  67.283  1.00  0.00           H  
ATOM     91  HA  GLN   100      44.980  57.861  68.921  1.00  0.00           H  
ATOM     92  HB2 GLN   100      42.324  58.288  67.508  1.00  0.00           H  
ATOM     93  HB3 GLN   100      42.707  56.934  68.571  1.00  0.00           H  
ATOM     94  HG2 GLN   100      42.552  59.840  69.415  1.00  0.00           H  
ATOM     95  HG3 GLN   100      41.369  58.588  69.739  1.00  0.00           H  
ATOM     96 HE21 GLN   100      44.209  60.100  70.893  1.00  0.00           H  
ATOM     97 HE22 GLN   100      44.605  58.946  72.172  1.00  0.00           H  
ATOM     98  N   LYS   101      44.809  55.816  67.332  1.00  0.00           N  
ATOM     99  CA  LYS   101      45.073  54.662  66.460  1.00  0.00           C  
ATOM    100  CB  LYS   101      44.773  53.362  67.220  1.00  0.00           C  
ATOM    101  CG  LYS   101      45.805  53.078  68.323  1.00  0.00           C  
ATOM    102  CD  LYS   101      45.342  51.977  69.284  1.00  0.00           C  
ATOM    103  CE  LYS   101      45.012  50.660  68.572  1.00  0.00           C  
ATOM    104  NZ  LYS   101      44.517  49.666  69.548  1.00  0.00           N1+
ATOM    105  C   LYS   101      44.249  54.712  65.169  1.00  0.00           C  
ATOM    106  O   LYS   101      43.038  54.944  65.190  1.00  0.00           O  
ATOM    107  H   LYS   101      44.574  55.634  68.296  1.00  0.00           H  
ATOM    108  HA  LYS   101      46.128  54.677  66.183  1.00  0.00           H  
ATOM    109  HB2 LYS   101      43.774  53.426  67.655  1.00  0.00           H  
ATOM    110  HB3 LYS   101      44.782  52.531  66.511  1.00  0.00           H  
ATOM    111  HG2 LYS   101      46.749  52.785  67.862  1.00  0.00           H  
ATOM    112  HG3 LYS   101      45.977  53.981  68.910  1.00  0.00           H  
ATOM    113  HD2 LYS   101      46.131  51.806  70.019  1.00  0.00           H  
ATOM    114  HD3 LYS   101      44.454  52.332  69.813  1.00  0.00           H  
ATOM    115  HE2 LYS   101      44.233  50.852  67.826  1.00  0.00           H  
ATOM    116  HE3 LYS   101      45.903  50.289  68.058  1.00  0.00           H  
ATOM    117  HZ1 LYS   101      45.202  49.457  70.258  1.00  0.00           H  
ATOM    118  HZ2 LYS   101      43.686  50.043  70.000  1.00  0.00           H  
ATOM    119  HZ3 LYS   101      44.207  48.805  69.109  1.00  0.00           H  
ATOM    120  N   THR   102      44.915  54.413  64.056  1.00  0.00           N  
ATOM    121  CA  THR   102      44.395  54.564  62.690  1.00  0.00           C  
ATOM    122  CB  THR   102      44.987  55.824  62.033  1.00  0.00           C  
ATOM    123  CG2 THR   102      44.573  55.993  60.569  1.00  0.00           C  
ATOM    124  OG1 THR   102      44.562  56.979  62.725  1.00  0.00           O  
ATOM    125  C   THR   102      44.708  53.308  61.880  1.00  0.00           C  
ATOM    126  O   THR   102      45.866  52.895  61.786  1.00  0.00           O  
ATOM    127  H   THR   102      45.890  54.169  64.143  1.00  0.00           H  
ATOM    128  HA  THR   102      43.312  54.685  62.717  1.00  0.00           H  
ATOM    129  HB  THR   102      46.075  55.775  62.078  1.00  0.00           H  
ATOM    130 HG21 THR   102      45.063  55.242  59.950  1.00  0.00           H  
ATOM    131 HG22 THR   102      43.495  55.887  60.461  1.00  0.00           H  
ATOM    132 HG23 THR   102      44.870  56.980  60.215  1.00  0.00           H  
ATOM    133  HG1 THR   102      44.949  56.999  63.611  1.00  0.00           H  
ATOM    134  N   TYR   103      43.680  52.696  61.299  1.00  0.00           N  
ATOM    135  CA  TYR   103      43.778  51.516  60.448  1.00  0.00           C  
ATOM    136  CB  TYR   103      42.405  50.832  60.379  1.00  0.00           C  
ATOM    137  CG  TYR   103      42.360  49.605  59.489  1.00  0.00           C  
ATOM    138  CD1 TYR   103      41.832  49.697  58.187  1.00  0.00           C  
ATOM    139  CE1 TYR   103      41.807  48.561  57.355  1.00  0.00           C  
ATOM    140  CZ  TYR   103      42.317  47.331  57.820  1.00  0.00           C  
ATOM    141  OH  TYR   103      42.284  46.245  57.006  1.00  0.00           O  
ATOM    142  CE2 TYR   103      42.834  47.236  59.131  1.00  0.00           C  
ATOM    143  CD2 TYR   103      42.851  48.372  59.964  1.00  0.00           C  
ATOM    144  C   TYR   103      44.307  51.908  59.062  1.00  0.00           C  
ATOM    145  O   TYR   103      43.688  52.690  58.339  1.00  0.00           O  
ATOM    146  H   TYR   103      42.764  53.128  61.367  1.00  0.00           H  
ATOM    147  HA  TYR   103      44.478  50.814  60.903  1.00  0.00           H  
ATOM    148  HB2 TYR   103      42.103  50.546  61.387  1.00  0.00           H  
ATOM    149  HB3 TYR   103      41.673  51.552  60.014  1.00  0.00           H  
ATOM    150  HD1 TYR   103      41.444  50.639  57.823  1.00  0.00           H  
ATOM    151  HD2 TYR   103      43.244  48.301  60.971  1.00  0.00           H  
ATOM    152  HE1 TYR   103      41.386  48.612  56.361  1.00  0.00           H  
ATOM    153  HE2 TYR   103      43.216  46.294  59.494  1.00  0.00           H  
ATOM    154  HH  TYR   103      42.815  45.518  57.333  1.00  0.00           H  
ATOM    155  N   GLN   104      45.453  51.337  58.685  1.00  0.00           N  
ATOM    156  CA  GLN   104      46.247  51.712  57.503  1.00  0.00           C  
ATOM    157  CB  GLN   104      47.718  51.293  57.718  1.00  0.00           C  
ATOM    158  CG  GLN   104      48.370  51.824  59.009  1.00  0.00           C  
ATOM    159  CD  GLN   104      48.455  53.347  59.061  1.00  0.00           C  
ATOM    160  OE1 GLN   104      49.107  53.987  58.258  1.00  0.00           O  
ATOM    161  NE2 GLN   104      47.805  53.995  60.000  1.00  0.00           N  
ATOM    162  C   GLN   104      45.672  51.182  56.167  1.00  0.00           C  
ATOM    163  O   GLN   104      46.409  50.937  55.216  1.00  0.00           O  
ATOM    164  H   GLN   104      45.874  50.679  59.322  1.00  0.00           H  
ATOM    165  HA  GLN   104      46.224  52.800  57.421  1.00  0.00           H  
ATOM    166  HB2 GLN   104      47.770  50.204  57.732  1.00  0.00           H  
ATOM    167  HB3 GLN   104      48.311  51.643  56.872  1.00  0.00           H  
ATOM    168  HG2 GLN   104      47.830  51.455  59.881  1.00  0.00           H  
ATOM    169  HG3 GLN   104      49.386  51.433  59.068  1.00  0.00           H  
ATOM    170 HE21 GLN   104      47.242  53.502  60.683  1.00  0.00           H  
ATOM    171 HE22 GLN   104      47.900  54.994  59.983  1.00  0.00           H  
ATOM    172  N   GLY   105      44.353  50.973  56.094  1.00  0.00           N  
ATOM    173  CA  GLY   105      43.643  50.640  54.858  1.00  0.00           C  
ATOM    174  C   GLY   105      43.292  51.879  54.027  1.00  0.00           C  
ATOM    175  O   GLY   105      43.450  53.016  54.476  1.00  0.00           O  
ATOM    176  H   GLY   105      43.806  51.285  56.885  1.00  0.00           H  
ATOM    177  HA2 GLY   105      44.259  49.977  54.250  1.00  0.00           H  
ATOM    178  HA3 GLY   105      42.721  50.115  55.100  1.00  0.00           H  
ATOM    179  N   SER   106      42.730  51.655  52.835  1.00  0.00           N  
ATOM    180  CA  SER   106      42.378  52.651  51.798  1.00  0.00           C  
ATOM    181  CB  SER   106      41.954  51.893  50.531  1.00  0.00           C  
ATOM    182  OG  SER   106      40.954  50.938  50.842  1.00  0.00           O  
ATOM    183  C   SER   106      41.311  53.698  52.179  1.00  0.00           C  
ATOM    184  O   SER   106      40.743  54.350  51.304  1.00  0.00           O  
ATOM    185  H   SER   106      42.553  50.694  52.573  1.00  0.00           H  
ATOM    186  HA  SER   106      43.281  53.214  51.560  1.00  0.00           H  
ATOM    187  HB2 SER   106      41.596  52.582  49.766  1.00  0.00           H  
ATOM    188  HB3 SER   106      42.823  51.365  50.135  1.00  0.00           H  
ATOM    189  HG  SER   106      40.110  51.385  50.981  1.00  0.00           H  
ATOM    190  N   TYR   107      41.044  53.869  53.474  1.00  0.00           N  
ATOM    191  CA  TYR   107      39.986  54.694  54.058  1.00  0.00           C  
ATOM    192  CB  TYR   107      38.803  53.795  54.470  1.00  0.00           C  
ATOM    193  CG  TYR   107      38.330  52.829  53.394  1.00  0.00           C  
ATOM    194  CD1 TYR   107      38.350  51.437  53.619  1.00  0.00           C  
ATOM    195  CE1 TYR   107      37.958  50.552  52.595  1.00  0.00           C  
ATOM    196  CZ  TYR   107      37.542  51.054  51.345  1.00  0.00           C  
ATOM    197  OH  TYR   107      37.178  50.200  50.354  1.00  0.00           O  
ATOM    198  CE2 TYR   107      37.504  52.446  51.126  1.00  0.00           C  
ATOM    199  CD2 TYR   107      37.891  53.327  52.152  1.00  0.00           C  
ATOM    200  C   TYR   107      40.471  55.561  55.234  1.00  0.00           C  
ATOM    201  O   TYR   107      39.728  56.430  55.676  1.00  0.00           O  
ATOM    202  H   TYR   107      41.624  53.342  54.110  1.00  0.00           H  
ATOM    203  HA  TYR   107      39.616  55.379  53.299  1.00  0.00           H  
ATOM    204  HB2 TYR   107      39.093  53.225  55.354  1.00  0.00           H  
ATOM    205  HB3 TYR   107      37.962  54.430  54.752  1.00  0.00           H  
ATOM    206  HD1 TYR   107      38.662  51.038  54.575  1.00  0.00           H  
ATOM    207  HD2 TYR   107      37.858  54.395  51.976  1.00  0.00           H  
ATOM    208  HE1 TYR   107      37.973  49.484  52.760  1.00  0.00           H  
ATOM    209  HE2 TYR   107      37.170  52.848  50.179  1.00  0.00           H  
ATOM    210  HH  TYR   107      36.983  50.663  49.538  1.00  0.00           H  
ATOM    211  N   GLY   108      41.685  55.351  55.768  1.00  0.00           N  
ATOM    212  CA  GLY   108      42.183  56.101  56.939  1.00  0.00           C  
ATOM    213  C   GLY   108      41.349  55.897  58.214  1.00  0.00           C  
ATOM    214  O   GLY   108      41.271  56.784  59.058  1.00  0.00           O  
ATOM    215  H   GLY   108      42.304  54.671  55.343  1.00  0.00           H  
ATOM    216  HA2 GLY   108      43.202  55.780  57.154  1.00  0.00           H  
ATOM    217  HA3 GLY   108      42.199  57.168  56.712  1.00  0.00           H  
ATOM    218  N   PHE   109      40.666  54.754  58.334  1.00  0.00           N  
ATOM    219  CA  PHE   109      39.662  54.514  59.372  1.00  0.00           C  
ATOM    220  CB  PHE   109      38.989  53.157  59.132  1.00  0.00           C  
ATOM    221  CG  PHE   109      38.129  52.706  60.295  1.00  0.00           C  
ATOM    222  CD1 PHE   109      38.397  51.488  60.951  1.00  0.00           C  
ATOM    223  CE1 PHE   109      37.610  51.089  62.046  1.00  0.00           C  
ATOM    224  CZ  PHE   109      36.561  51.913  62.487  1.00  0.00           C  
ATOM    225  CE2 PHE   109      36.297  53.131  61.838  1.00  0.00           C  
ATOM    226  CD2 PHE   109      37.075  53.526  60.741  1.00  0.00           C  
ATOM    227  C   PHE   109      40.239  54.618  60.792  1.00  0.00           C  
ATOM    228  O   PHE   109      41.169  53.892  61.152  1.00  0.00           O  
ATOM    229  H   PHE   109      40.808  54.050  57.631  1.00  0.00           H  
ATOM    230  HA  PHE   109      38.901  55.286  59.276  1.00  0.00           H  
ATOM    231  HB2 PHE   109      38.367  53.221  58.238  1.00  0.00           H  
ATOM    232  HB3 PHE   109      39.758  52.407  58.948  1.00  0.00           H  
ATOM    233  HD1 PHE   109      39.208  50.858  60.617  1.00  0.00           H  
ATOM    234  HD2 PHE   109      36.864  54.463  60.247  1.00  0.00           H  
ATOM    235  HE1 PHE   109      37.808  50.152  62.546  1.00  0.00           H  
ATOM    236  HE2 PHE   109      35.497  53.768  62.184  1.00  0.00           H  
ATOM    237  HZ  PHE   109      35.952  51.616  63.325  1.00  0.00           H  
ATOM    238  N   ARG   110      39.680  55.501  61.624  1.00  0.00           N  
ATOM    239  CA  ARG   110      40.276  55.884  62.910  1.00  0.00           C  
ATOM    240  CB  ARG   110      41.318  57.001  62.681  1.00  0.00           C  
ATOM    241  CG  ARG   110      40.805  58.297  62.034  1.00  0.00           C  
ATOM    242  CD  ARG   110      41.959  59.162  61.496  1.00  0.00           C  
ATOM    243  NE  ARG   110      41.504  60.220  60.567  1.00  0.00           N  
ATOM    244  CZ  ARG   110      40.866  61.347  60.824  1.00  0.00           C  
ATOM    245  NH1 ARG   110      40.490  61.671  62.031  1.00  0.00           N  
ATOM    246  NH2 ARG   110      40.574  62.184  59.875  1.00  0.00           N1+
ATOM    247  C   ARG   110      39.253  56.182  64.000  1.00  0.00           C  
ATOM    248  O   ARG   110      38.063  56.395  63.753  1.00  0.00           O  
ATOM    249  H   ARG   110      38.894  56.047  61.277  1.00  0.00           H  
ATOM    250  HA  ARG   110      40.833  55.025  63.282  1.00  0.00           H  
ATOM    251  HB2 ARG   110      41.811  57.243  63.624  1.00  0.00           H  
ATOM    252  HB3 ARG   110      42.070  56.584  62.018  1.00  0.00           H  
ATOM    253  HG2 ARG   110      40.145  58.055  61.203  1.00  0.00           H  
ATOM    254  HG3 ARG   110      40.260  58.863  62.786  1.00  0.00           H  
ATOM    255  HD2 ARG   110      42.514  59.597  62.328  1.00  0.00           H  
ATOM    256  HD3 ARG   110      42.642  58.516  60.940  1.00  0.00           H  
ATOM    257  HE  ARG   110      41.731  60.068  59.576  1.00  0.00           H  
ATOM    258 HH11 ARG   110      39.965  62.511  62.189  1.00  0.00           H  
ATOM    259 HH12 ARG   110      40.657  61.022  62.776  1.00  0.00           H  
ATOM    260 HH21 ARG   110      40.915  61.994  58.920  1.00  0.00           H  
ATOM    261 HH22 ARG   110      40.065  63.026  60.040  1.00  0.00           H  
ATOM    262  N   LEU   111      39.751  56.143  65.232  1.00  0.00           N  
ATOM    263  CA  LEU   111      38.979  56.430  66.436  1.00  0.00           C  
ATOM    264  CB  LEU   111      39.740  55.938  67.684  1.00  0.00           C  
ATOM    265  CG  LEU   111      40.162  54.456  67.680  1.00  0.00           C  
ATOM    266  CD1 LEU   111      41.081  54.150  68.862  1.00  0.00           C  
ATOM    267  CD2 LEU   111      38.962  53.512  67.743  1.00  0.00           C  
ATOM    268  C   LEU   111      38.682  57.933  66.542  1.00  0.00           C  
ATOM    269  O   LEU   111      39.437  58.775  66.053  1.00  0.00           O  
ATOM    270  H   LEU   111      40.744  55.992  65.329  1.00  0.00           H  
ATOM    271  HA  LEU   111      38.026  55.902  66.379  1.00  0.00           H  
ATOM    272  HB2 LEU   111      40.633  56.546  67.782  1.00  0.00           H  
ATOM    273  HB3 LEU   111      39.119  56.120  68.562  1.00  0.00           H  
ATOM    274  HG  LEU   111      40.725  54.251  66.775  1.00  0.00           H  
ATOM    275 HD11 LEU   111      41.364  53.098  68.845  1.00  0.00           H  
ATOM    276 HD12 LEU   111      40.577  54.373  69.798  1.00  0.00           H  
ATOM    277 HD13 LEU   111      41.983  54.752  68.793  1.00  0.00           H  
ATOM    278 HD21 LEU   111      39.303  52.479  67.783  1.00  0.00           H  
ATOM    279 HD22 LEU   111      38.351  53.641  66.849  1.00  0.00           H  
ATOM    280 HD23 LEU   111      38.361  53.727  68.627  1.00  0.00           H  
ATOM    281  N   GLY   112      37.602  58.256  67.240  1.00  0.00           N  
ATOM    282  CA  GLY   112      37.270  59.584  67.750  1.00  0.00           C  
ATOM    283  C   GLY   112      36.505  59.406  69.059  1.00  0.00           C  
ATOM    284  O   GLY   112      35.975  58.324  69.294  1.00  0.00           O  
ATOM    285  H   GLY   112      37.042  57.503  67.620  1.00  0.00           H  
ATOM    286  HA2 GLY   112      38.177  60.161  67.934  1.00  0.00           H  
ATOM    287  HA3 GLY   112      36.641  60.117  67.041  1.00  0.00           H  
ATOM    288  N   PHE   113      36.475  60.421  69.925  1.00  0.00           N  
ATOM    289  CA  PHE   113      35.955  60.283  71.295  1.00  0.00           C  
ATOM    290  CB  PHE   113      37.053  59.740  72.231  1.00  0.00           C  
ATOM    291  CG  PHE   113      37.568  58.349  71.910  1.00  0.00           C  
ATOM    292  CD1 PHE   113      36.694  57.250  71.983  1.00  0.00           C  
ATOM    293  CE1 PHE   113      37.165  55.950  71.731  1.00  0.00           C  
ATOM    294  CZ  PHE   113      38.507  55.748  71.383  1.00  0.00           C  
ATOM    295  CE2 PHE   113      39.382  56.843  71.287  1.00  0.00           C  
ATOM    296  CD2 PHE   113      38.914  58.142  71.552  1.00  0.00           C  
ATOM    297  C   PHE   113      35.416  61.600  71.858  1.00  0.00           C  
ATOM    298  O   PHE   113      35.870  62.684  71.482  1.00  0.00           O  
ATOM    299  H   PHE   113      36.872  61.308  69.647  1.00  0.00           H  
ATOM    300  HA  PHE   113      35.130  59.569  71.293  1.00  0.00           H  
ATOM    301  HB2 PHE   113      37.889  60.440  72.237  1.00  0.00           H  
ATOM    302  HB3 PHE   113      36.653  59.708  73.245  1.00  0.00           H  
ATOM    303  HD1 PHE   113      35.654  57.411  72.225  1.00  0.00           H  
ATOM    304  HD2 PHE   113      39.595  58.977  71.497  1.00  0.00           H  
ATOM    305  HE1 PHE   113      36.500  55.102  71.804  1.00  0.00           H  
ATOM    306  HE2 PHE   113      40.417  56.682  71.027  1.00  0.00           H  
ATOM    307  HZ  PHE   113      38.863  54.748  71.195  1.00  0.00           H  
ATOM    308  N   LEU   114      34.482  61.517  72.810  1.00  0.00           N  
ATOM    309  CA  LEU   114      34.075  62.672  73.612  1.00  0.00           C  
ATOM    310  CB  LEU   114      32.661  62.463  74.185  1.00  0.00           C  
ATOM    311  CG  LEU   114      31.535  62.240  73.158  1.00  0.00           C  
ATOM    312  CD1 LEU   114      30.197  62.218  73.902  1.00  0.00           C  
ATOM    313  CD2 LEU   114      31.478  63.333  72.088  1.00  0.00           C  
ATOM    314  C   LEU   114      35.098  62.913  74.733  1.00  0.00           C  
ATOM    315  O   LEU   114      35.205  62.108  75.656  1.00  0.00           O  
ATOM    316  H   LEU   114      34.170  60.600  73.109  1.00  0.00           H  
ATOM    317  HA  LEU   114      34.056  63.561  72.982  1.00  0.00           H  
ATOM    318  HB2 LEU   114      32.679  61.609  74.864  1.00  0.00           H  
ATOM    319  HB3 LEU   114      32.413  63.347  74.773  1.00  0.00           H  
ATOM    320  HG  LEU   114      31.683  61.277  72.670  1.00  0.00           H  
ATOM    321 HD11 LEU   114      29.389  62.037  73.193  1.00  0.00           H  
ATOM    322 HD12 LEU   114      30.025  63.175  74.395  1.00  0.00           H  
ATOM    323 HD13 LEU   114      30.195  61.423  74.644  1.00  0.00           H  
ATOM    324 HD21 LEU   114      30.611  63.167  71.447  1.00  0.00           H  
ATOM    325 HD22 LEU   114      32.368  63.298  71.461  1.00  0.00           H  
ATOM    326 HD23 LEU   114      31.392  64.314  72.554  1.00  0.00           H  
ATOM    327  N   HID   115      35.846  64.021  74.670  1.00  0.00           N  
ATOM    328  CA  HID   115      36.796  64.358  75.737  1.00  0.00           C  
ATOM    329  CB  HID   115      37.694  65.544  75.349  1.00  0.00           C  
ATOM    330  CG  HID   115      38.509  66.025  76.530  1.00  0.00           C  
ATOM    331  ND1 HID   115      38.226  67.102  77.341  1.00  0.00           N  
ATOM    332  CE1 HID   115      39.108  67.110  78.354  1.00  0.00           C  
ATOM    333  NE2 HID   115      39.952  66.071  78.251  1.00  0.00           N  
ATOM    334  CD2 HID   115      39.605  65.405  77.065  1.00  0.00           C  
ATOM    335  C   HID   115      36.082  64.629  77.067  1.00  0.00           C  
ATOM    336  O   HID   115      36.485  64.071  78.077  1.00  0.00           O  
ATOM    337  H   HID   115      35.780  64.610  73.857  1.00  0.00           H  
ATOM    338  HA  HID   115      37.446  63.496  75.904  1.00  0.00           H  
ATOM    339  HB2 HID   115      38.363  65.241  74.544  1.00  0.00           H  
ATOM    340  HB3 HID   115      37.076  66.369  74.992  1.00  0.00           H  
ATOM    341  HD1 HID   115      37.510  67.797  77.182  1.00  0.00           H  
ATOM    342  HD2 HID   115      40.091  64.532  76.653  1.00  0.00           H  
ATOM    343  HE1 HID   115      39.138  67.852  79.145  1.00  0.00           H  
ATOM    344  N   SER   116      35.038  65.468  77.058  1.00  0.00           N  
ATOM    345  CA  SER   116      34.125  65.841  78.164  1.00  0.00           C  
ATOM    346  CB  SER   116      33.187  64.679  78.488  1.00  0.00           C  
ATOM    347  OG  SER   116      32.578  64.167  77.322  1.00  0.00           O  
ATOM    348  C   SER   116      34.707  66.387  79.481  1.00  0.00           C  
ATOM    349  O   SER   116      33.978  67.044  80.221  1.00  0.00           O  
ATOM    350  H   SER   116      34.742  65.777  76.146  1.00  0.00           H  
ATOM    351  HA  SER   116      33.488  66.638  77.781  1.00  0.00           H  
ATOM    352  HB2 SER   116      33.764  63.889  78.964  1.00  0.00           H  
ATOM    353  HB3 SER   116      32.413  65.013  79.178  1.00  0.00           H  
ATOM    354  HG  SER   116      32.221  63.292  77.568  1.00  0.00           H  
ATOM    355  N   GLY   117      35.978  66.154  79.812  1.00  0.00           N  
ATOM    356  CA  GLY   117      36.531  66.504  81.123  1.00  0.00           C  
ATOM    357  C   GLY   117      35.952  65.640  82.251  1.00  0.00           C  
ATOM    358  O   GLY   117      35.652  64.463  82.055  1.00  0.00           O  
ATOM    359  H   GLY   117      36.499  65.510  79.228  1.00  0.00           H  
ATOM    360  HA2 GLY   117      37.613  66.374  81.113  1.00  0.00           H  
ATOM    361  HA3 GLY   117      36.315  67.552  81.333  1.00  0.00           H  
ATOM    362  N   THR   118      35.818  66.208  83.449  1.00  0.00           N  
ATOM    363  CA  THR   118      35.647  65.443  84.702  1.00  0.00           C  
ATOM    364  CB  THR   118      36.983  65.351  85.461  1.00  0.00           C  
ATOM    365  CG2 THR   118      37.980  64.428  84.760  1.00  0.00           C  
ATOM    366  OG1 THR   118      37.600  66.616  85.519  1.00  0.00           O  
ATOM    367  C   THR   118      34.501  65.944  85.591  1.00  0.00           C  
ATOM    368  O   THR   118      34.410  65.571  86.760  1.00  0.00           O  
ATOM    369  H   THR   118      36.131  67.162  83.557  1.00  0.00           H  
ATOM    370  HA  THR   118      35.367  64.423  84.449  1.00  0.00           H  
ATOM    371  HB  THR   118      36.818  64.979  86.471  1.00  0.00           H  
ATOM    372 HG21 THR   118      37.570  63.421  84.726  1.00  0.00           H  
ATOM    373 HG22 THR   118      38.181  64.773  83.747  1.00  0.00           H  
ATOM    374 HG23 THR   118      38.922  64.396  85.308  1.00  0.00           H  
ATOM    375  HG1 THR   118      38.546  66.460  85.582  1.00  0.00           H  
ATOM    376  N   ALA   119      33.589  66.757  85.047  1.00  0.00           N  
ATOM    377  CA  ALA   119      32.410  67.223  85.775  1.00  0.00           C  
ATOM    378  CB  ALA   119      31.640  68.221  84.901  1.00  0.00           C  
ATOM    379  C   ALA   119      31.519  66.050  86.235  1.00  0.00           C  
ATOM    380  O   ALA   119      31.322  65.075  85.505  1.00  0.00           O  
ATOM    381  H   ALA   119      33.673  66.991  84.070  1.00  0.00           H  
ATOM    382  HA  ALA   119      32.756  67.751  86.665  1.00  0.00           H  
ATOM    383  HB1 ALA   119      30.779  68.604  85.449  1.00  0.00           H  
ATOM    384  HB2 ALA   119      31.291  67.731  83.992  1.00  0.00           H  
ATOM    385  HB3 ALA   119      32.288  69.056  84.632  1.00  0.00           H  
ATOM    386  N   LYS   120      30.946  66.156  87.444  1.00  0.00           N  
ATOM    387  CA  LYS   120      30.179  65.097  88.140  1.00  0.00           C  
ATOM    388  CB  LYS   120      30.296  65.268  89.674  1.00  0.00           C  
ATOM    389  CG  LYS   120      29.978  66.656  90.279  1.00  0.00           C  
ATOM    390  CD  LYS   120      28.511  67.110  90.227  1.00  0.00           C  
ATOM    391  CE  LYS   120      27.605  66.222  91.098  1.00  0.00           C  
ATOM    392  NZ  LYS   120      26.343  65.872  90.403  1.00  0.00           N1+
ATOM    393  C   LYS   120      28.759  64.862  87.583  1.00  0.00           C  
ATOM    394  O   LYS   120      27.782  64.757  88.328  1.00  0.00           O  
ATOM    395  H   LYS   120      31.156  66.995  87.963  1.00  0.00           H  
ATOM    396  HA  LYS   120      30.692  64.160  87.914  1.00  0.00           H  
ATOM    397  HB2 LYS   120      29.692  64.505  90.166  1.00  0.00           H  
ATOM    398  HB3 LYS   120      31.333  65.048  89.935  1.00  0.00           H  
ATOM    399  HG2 LYS   120      30.286  66.643  91.325  1.00  0.00           H  
ATOM    400  HG3 LYS   120      30.589  67.409  89.780  1.00  0.00           H  
ATOM    401  HD2 LYS   120      28.450  68.134  90.600  1.00  0.00           H  
ATOM    402  HD3 LYS   120      28.178  67.125  89.189  1.00  0.00           H  
ATOM    403  HE2 LYS   120      28.145  65.302  91.341  1.00  0.00           H  
ATOM    404  HE3 LYS   120      27.398  66.743  92.038  1.00  0.00           H  
ATOM    405  HZ1 LYS   120      25.820  66.701  90.158  1.00  0.00           H  
ATOM    406  HZ2 LYS   120      26.582  65.372  89.545  1.00  0.00           H  
ATOM    407  HZ3 LYS   120      25.768  65.266  90.972  1.00  0.00           H  
ATOM    408  N   SER   121      28.656  64.822  86.261  1.00  0.00           N  
ATOM    409  CA  SER   121      27.425  64.838  85.461  1.00  0.00           C  
ATOM    410  CB  SER   121      26.969  66.292  85.270  1.00  0.00           C  
ATOM    411  OG  SER   121      28.050  67.103  84.834  1.00  0.00           O  
ATOM    412  C   SER   121      27.585  64.196  84.075  1.00  0.00           C  
ATOM    413  O   SER   121      26.580  63.802  83.484  1.00  0.00           O  
ATOM    414  H   SER   121      29.524  64.939  85.757  1.00  0.00           H  
ATOM    415  HA  SER   121      26.640  64.290  85.983  1.00  0.00           H  
ATOM    416  HB2 SER   121      26.160  66.327  84.538  1.00  0.00           H  
ATOM    417  HB3 SER   121      26.598  66.678  86.219  1.00  0.00           H  
ATOM    418  HG  SER   121      27.693  67.906  84.439  1.00  0.00           H  
ATOM    419  N   VAL   122      28.813  64.084  83.550  1.00  0.00           N  
ATOM    420  CA  VAL   122      29.075  63.548  82.202  1.00  0.00           C  
ATOM    421  CB  VAL   122      30.523  63.829  81.735  1.00  0.00           C  
ATOM    422  CG1 VAL   122      30.839  65.329  81.792  1.00  0.00           C  
ATOM    423  CG2 VAL   122      31.599  63.079  82.535  1.00  0.00           C  
ATOM    424  C   VAL   122      28.735  62.056  82.109  1.00  0.00           C  
ATOM    425  O   VAL   122      28.958  61.303  83.055  1.00  0.00           O  
ATOM    426  H   VAL   122      29.605  64.421  84.078  1.00  0.00           H  
ATOM    427  HA  VAL   122      28.411  64.071  81.513  1.00  0.00           H  
ATOM    428  HB  VAL   122      30.606  63.514  80.694  1.00  0.00           H  
ATOM    429 HG11 VAL   122      30.832  65.683  82.821  1.00  0.00           H  
ATOM    430 HG12 VAL   122      30.100  65.885  81.214  1.00  0.00           H  
ATOM    431 HG13 VAL   122      31.825  65.519  81.369  1.00  0.00           H  
ATOM    432 HG21 VAL   122      31.503  62.008  82.370  1.00  0.00           H  
ATOM    433 HG22 VAL   122      31.496  63.289  83.598  1.00  0.00           H  
ATOM    434 HG23 VAL   122      32.591  63.391  82.206  1.00  0.00           H  
ATOM    435  N   THR   123      28.218  61.610  80.961  1.00  0.00           N  
ATOM    436  CA  THR   123      27.897  60.189  80.707  1.00  0.00           C  
ATOM    437  CB  THR   123      26.691  60.058  79.771  1.00  0.00           C  
ATOM    438  CG2 THR   123      25.413  60.595  80.411  1.00  0.00           C  
ATOM    439  OG1 THR   123      26.919  60.796  78.595  1.00  0.00           O  
ATOM    440  C   THR   123      29.061  59.419  80.091  1.00  0.00           C  
ATOM    441  O   THR   123      29.186  58.216  80.306  1.00  0.00           O  
ATOM    442  H   THR   123      27.990  62.268  80.229  1.00  0.00           H  
ATOM    443  HA  THR   123      27.649  59.695  81.647  1.00  0.00           H  
ATOM    444  HB  THR   123      26.546  59.006  79.521  1.00  0.00           H  
ATOM    445 HG21 THR   123      25.249  60.077  81.353  1.00  0.00           H  
ATOM    446 HG22 THR   123      25.506  61.666  80.597  1.00  0.00           H  
ATOM    447 HG23 THR   123      24.575  60.419  79.737  1.00  0.00           H  
ATOM    448  HG1 THR   123      26.452  60.304  77.888  1.00  0.00           H  
ATOM    449  N   CYS   124      29.931  60.116  79.356  1.00  0.00           N  
ATOM    450  CA  CYS   124      31.094  59.567  78.676  1.00  0.00           C  
ATOM    451  CB  CYS   124      30.684  59.125  77.266  1.00  0.00           C  
ATOM    452  SG  CYS   124      31.948  57.884  76.779  1.00  0.00           S  
ATOM    453  C   CYS   124      32.207  60.617  78.619  1.00  0.00           C  
ATOM    454  O   CYS   124      31.933  61.792  78.373  1.00  0.00           O  
ATOM    455  H   CYS   124      29.732  61.094  79.204  1.00  0.00           H  
ATOM    456  HA  CYS   124      31.446  58.703  79.239  1.00  0.00           H  
ATOM    457  HB2 CYS   124      29.699  58.658  77.307  1.00  0.00           H  
ATOM    458  HB3 CYS   124      30.684  59.977  76.585  1.00  0.00           H  
ATOM    459  N   THR   125      33.449  60.198  78.832  1.00  0.00           N  
ATOM    460  CA  THR   125      34.635  61.060  78.871  1.00  0.00           C  
ATOM    461  CB  THR   125      34.772  61.700  80.266  1.00  0.00           C  
ATOM    462  CG2 THR   125      34.943  60.722  81.417  1.00  0.00           C  
ATOM    463  OG1 THR   125      35.893  62.535  80.330  1.00  0.00           O  
ATOM    464  C   THR   125      35.881  60.277  78.454  1.00  0.00           C  
ATOM    465  O   THR   125      35.924  59.048  78.573  1.00  0.00           O  
ATOM    466  H   THR   125      33.596  59.218  79.062  1.00  0.00           H  
ATOM    467  HA  THR   125      34.509  61.866  78.148  1.00  0.00           H  
ATOM    468  HB  THR   125      33.883  62.299  80.459  1.00  0.00           H  
ATOM    469 HG21 THR   125      34.097  60.042  81.448  1.00  0.00           H  
ATOM    470 HG22 THR   125      35.865  60.163  81.273  1.00  0.00           H  
ATOM    471 HG23 THR   125      34.990  61.265  82.361  1.00  0.00           H  
ATOM    472  HG1 THR   125      35.704  63.206  81.019  1.00  0.00           H  
ATOM    473  N   TYR   126      36.905  60.982  77.972  1.00  0.00           N  
ATOM    474  CA  TYR   126      38.130  60.388  77.442  1.00  0.00           C  
ATOM    475  CB  TYR   126      38.039  60.266  75.916  1.00  0.00           C  
ATOM    476  CG  TYR   126      39.027  59.272  75.338  1.00  0.00           C  
ATOM    477  CD1 TYR   126      40.323  59.666  74.948  1.00  0.00           C  
ATOM    478  CE1 TYR   126      41.213  58.716  74.402  1.00  0.00           C  
ATOM    479  CZ  TYR   126      40.807  57.369  74.268  1.00  0.00           C  
ATOM    480  OH  TYR   126      41.638  56.445  73.723  1.00  0.00           O  
ATOM    481  CE2 TYR   126      39.518  56.976  74.681  1.00  0.00           C  
ATOM    482  CD2 TYR   126      38.627  57.933  75.200  1.00  0.00           C  
ATOM    483  C   TYR   126      39.348  61.195  77.879  1.00  0.00           C  
ATOM    484  O   TYR   126      39.434  62.396  77.623  1.00  0.00           O  
ATOM    485  H   TYR   126      36.797  61.988  77.905  1.00  0.00           H  
ATOM    486  HA  TYR   126      38.234  59.382  77.847  1.00  0.00           H  
ATOM    487  HB2 TYR   126      37.033  59.936  75.651  1.00  0.00           H  
ATOM    488  HB3 TYR   126      38.190  61.243  75.455  1.00  0.00           H  
ATOM    489  HD1 TYR   126      40.631  60.695  75.064  1.00  0.00           H  
ATOM    490  HD2 TYR   126      37.626  57.650  75.481  1.00  0.00           H  
ATOM    491  HE1 TYR   126      42.203  59.012  74.087  1.00  0.00           H  
ATOM    492  HE2 TYR   126      39.218  55.947  74.563  1.00  0.00           H  
ATOM    493  HH  TYR   126      42.182  56.824  73.016  1.00  0.00           H  
ATOM    494  N   SER   127      40.299  60.549  78.552  1.00  0.00           N  
ATOM    495  CA  SER   127      41.488  61.220  79.075  1.00  0.00           C  
ATOM    496  CB  SER   127      42.048  60.458  80.268  1.00  0.00           C  
ATOM    497  OG  SER   127      43.278  61.035  80.670  1.00  0.00           O  
ATOM    498  C   SER   127      42.563  61.381  77.993  1.00  0.00           C  
ATOM    499  O   SER   127      42.980  60.377  77.410  1.00  0.00           O  
ATOM    500  H   SER   127      40.210  59.542  78.658  1.00  0.00           H  
ATOM    501  HA  SER   127      41.184  62.194  79.446  1.00  0.00           H  
ATOM    502  HB2 SER   127      41.336  60.488  81.094  1.00  0.00           H  
ATOM    503  HB3 SER   127      42.199  59.424  79.967  1.00  0.00           H  
ATOM    504  HG  SER   127      43.051  61.779  81.292  1.00  0.00           H  
ATOM    505  N   PRO   128      43.092  62.600  77.768  1.00  0.00           N  
ATOM    506  CD  PRO   128      42.696  63.846  78.410  1.00  0.00           C  
ATOM    507  CG  PRO   128      43.544  64.955  77.787  1.00  0.00           C  
ATOM    508  CB  PRO   128      43.989  64.346  76.460  1.00  0.00           C  
ATOM    509  CA  PRO   128      44.170  62.868  76.819  1.00  0.00           C  
ATOM    510  C   PRO   128      45.564  62.568  77.403  1.00  0.00           C  
ATOM    511  O   PRO   128      46.563  62.866  76.757  1.00  0.00           O  
ATOM    512  HA  PRO   128      44.042  62.258  75.924  1.00  0.00           H  
ATOM    513  HB2 PRO   128      44.905  64.806  76.088  1.00  0.00           H  
ATOM    514  HB3 PRO   128      43.186  64.449  75.727  1.00  0.00           H  
ATOM    515  HG2 PRO   128      44.416  65.147  78.415  1.00  0.00           H  
ATOM    516  HG3 PRO   128      42.968  65.869  77.639  1.00  0.00           H  
ATOM    517  HD2 PRO   128      42.872  63.803  79.485  1.00  0.00           H  
ATOM    518  HD3 PRO   128      41.644  64.030  78.206  1.00  0.00           H  
ATOM    519  N   ALA   129      45.635  61.993  78.613  1.00  0.00           N  
ATOM    520  CA  ALA   129      46.875  61.717  79.345  1.00  0.00           C  
ATOM    521  CB  ALA   129      46.983  62.717  80.502  1.00  0.00           C  
ATOM    522  C   ALA   129      46.977  60.251  79.807  1.00  0.00           C  
ATOM    523  O   ALA   129      48.059  59.676  79.771  1.00  0.00           O  
ATOM    524  H   ALA   129      44.766  61.822  79.098  1.00  0.00           H  
ATOM    525  HA  ALA   129      47.726  61.887  78.683  1.00  0.00           H  
ATOM    526  HB1 ALA   129      47.933  62.573  81.019  1.00  0.00           H  
ATOM    527  HB2 ALA   129      46.165  62.567  81.208  1.00  0.00           H  
ATOM    528  HB3 ALA   129      46.946  63.736  80.115  1.00  0.00           H  
ATOM    529  N   LEU   130      45.852  59.606  80.151  1.00  0.00           N  
ATOM    530  CA  LEU   130      45.776  58.140  80.227  1.00  0.00           C  
ATOM    531  CB  LEU   130      44.559  57.717  81.065  1.00  0.00           C  
ATOM    532  CG  LEU   130      44.595  58.114  82.548  1.00  0.00           C  
ATOM    533  CD1 LEU   130      43.190  57.989  83.131  1.00  0.00           C  
ATOM    534  CD2 LEU   130      45.525  57.184  83.327  1.00  0.00           C  
ATOM    535  C   LEU   130      45.653  57.492  78.837  1.00  0.00           C  
ATOM    536  O   LEU   130      46.011  56.328  78.689  1.00  0.00           O  
ATOM    537  H   LEU   130      45.000  60.142  80.271  1.00  0.00           H  
ATOM    538  HA  LEU   130      46.685  57.750  80.688  1.00  0.00           H  
ATOM    539  HB2 LEU   130      43.673  58.139  80.604  1.00  0.00           H  
ATOM    540  HB3 LEU   130      44.454  56.634  81.004  1.00  0.00           H  
ATOM    541  HG  LEU   130      44.924  59.146  82.659  1.00  0.00           H  
ATOM    542 HD11 LEU   130      42.507  58.654  82.605  1.00  0.00           H  
ATOM    543 HD12 LEU   130      43.210  58.294  84.176  1.00  0.00           H  
ATOM    544 HD13 LEU   130      42.839  56.962  83.055  1.00  0.00           H  
ATOM    545 HD21 LEU   130      45.489  57.442  84.385  1.00  0.00           H  
ATOM    546 HD22 LEU   130      46.548  57.296  82.971  1.00  0.00           H  
ATOM    547 HD23 LEU   130      45.209  56.148  83.216  1.00  0.00           H  
ATOM    548  N   ASN   131      45.099  58.224  77.859  1.00  0.00           N  
ATOM    549  CA  ASN   131      44.610  57.714  76.571  1.00  0.00           C  
ATOM    550  CB  ASN   131      45.802  57.390  75.650  1.00  0.00           C  
ATOM    551  CG  ASN   131      45.407  57.453  74.189  1.00  0.00           C  
ATOM    552  OD1 ASN   131      45.672  58.423  73.501  1.00  0.00           O  
ATOM    553  ND2 ASN   131      44.701  56.472  73.686  1.00  0.00           N  
ATOM    554  C   ASN   131      43.556  56.592  76.735  1.00  0.00           C  
ATOM    555  O   ASN   131      43.691  55.505  76.168  1.00  0.00           O  
ATOM    556  H   ASN   131      44.869  59.183  78.074  1.00  0.00           H  
ATOM    557  HA  ASN   131      44.078  58.541  76.099  1.00  0.00           H  
ATOM    558  HB2 ASN   131      46.595  58.122  75.806  1.00  0.00           H  
ATOM    559  HB3 ASN   131      46.200  56.402  75.883  1.00  0.00           H  
ATOM    560 HD21 ASN   131      44.359  55.756  74.319  1.00  0.00           H  
ATOM    561 HD22 ASN   131      44.340  56.580  72.748  1.00  0.00           H  
ATOM    562  N   LYS   132      42.525  56.851  77.560  1.00  0.00           N  
ATOM    563  CA  LYS   132      41.505  55.870  77.999  1.00  0.00           C  
ATOM    564  CB  LYS   132      41.921  55.171  79.308  1.00  0.00           C  
ATOM    565  CG  LYS   132      43.208  54.357  79.175  1.00  0.00           C  
ATOM    566  CD  LYS   132      43.604  53.689  80.492  1.00  0.00           C  
ATOM    567  CE  LYS   132      45.055  53.217  80.371  1.00  0.00           C  
ATOM    568  NZ  LYS   132      45.382  52.239  81.432  1.00  0.00           N1+
ATOM    569  C   LYS   132      40.133  56.503  78.217  1.00  0.00           C  
ATOM    570  O   LYS   132      40.042  57.692  78.532  1.00  0.00           O  
ATOM    571  H   LYS   132      42.438  57.798  77.905  1.00  0.00           H  
ATOM    572  HA  LYS   132      41.394  55.112  77.220  1.00  0.00           H  
ATOM    573  HB2 LYS   132      42.051  55.926  80.087  1.00  0.00           H  
ATOM    574  HB3 LYS   132      41.124  54.494  79.620  1.00  0.00           H  
ATOM    575  HG2 LYS   132      43.083  53.599  78.404  1.00  0.00           H  
ATOM    576  HG3 LYS   132      44.008  55.020  78.876  1.00  0.00           H  
ATOM    577  HD2 LYS   132      43.525  54.401  81.315  1.00  0.00           H  
ATOM    578  HD3 LYS   132      42.936  52.849  80.682  1.00  0.00           H  
ATOM    579  HE2 LYS   132      45.194  52.750  79.389  1.00  0.00           H  
ATOM    580  HE3 LYS   132      45.714  54.091  80.418  1.00  0.00           H  
ATOM    581  HZ1 LYS   132      45.199  52.614  82.351  1.00  0.00           H  
ATOM    582  HZ2 LYS   132      44.805  51.404  81.289  1.00  0.00           H  
ATOM    583  HZ3 LYS   132      46.344  51.947  81.353  1.00  0.00           H  
ATOM    584  N   MET   133      39.085  55.686  78.135  1.00  0.00           N  
ATOM    585  CA  MET   133      37.686  56.095  78.290  1.00  0.00           C  
ATOM    586  CB  MET   133      36.861  55.417  77.196  1.00  0.00           C  
ATOM    587  CG  MET   133      35.402  55.888  77.196  1.00  0.00           C  
ATOM    588  SD  MET   133      34.396  55.185  75.890  1.00  0.00           S  
ATOM    589  CE  MET   133      35.253  55.900  74.470  1.00  0.00           C  
ATOM    590  C   MET   133      37.089  55.780  79.668  1.00  0.00           C  
ATOM    591  O   MET   133      37.421  54.768  80.281  1.00  0.00           O  
ATOM    592  H   MET   133      39.275  54.716  77.902  1.00  0.00           H  
ATOM    593  HA  MET   133      37.620  57.172  78.136  1.00  0.00           H  
ATOM    594  HB2 MET   133      37.318  55.621  76.233  1.00  0.00           H  
ATOM    595  HB3 MET   133      36.885  54.342  77.346  1.00  0.00           H  
ATOM    596  HG2 MET   133      34.927  55.599  78.131  1.00  0.00           H  
ATOM    597  HG3 MET   133      35.373  56.975  77.110  1.00  0.00           H  
ATOM    598  HE1 MET   133      34.671  55.735  73.568  1.00  0.00           H  
ATOM    599  HE2 MET   133      36.231  55.437  74.344  1.00  0.00           H  
ATOM    600  HE3 MET   133      35.377  56.973  74.616  1.00  0.00           H  
ATOM    601  N   PHE   134      36.122  56.602  80.082  1.00  0.00           N  
ATOM    602  CA  PHE   134      35.244  56.372  81.226  1.00  0.00           C  
ATOM    603  CB  PHE   134      35.704  57.194  82.434  1.00  0.00           C  
ATOM    604  CG  PHE   134      37.139  56.943  82.842  1.00  0.00           C  
ATOM    605  CD1 PHE   134      37.408  56.148  83.967  1.00  0.00           C  
ATOM    606  CE1 PHE   134      38.732  55.862  84.316  1.00  0.00           C  
ATOM    607  CZ  PHE   134      39.794  56.340  83.527  1.00  0.00           C  
ATOM    608  CE2 PHE   134      39.533  57.165  82.423  1.00  0.00           C  
ATOM    609  CD2 PHE   134      38.206  57.484  82.094  1.00  0.00           C  
ATOM    610  C   PHE   134      33.798  56.675  80.825  1.00  0.00           C  
ATOM    611  O   PHE   134      33.531  57.715  80.221  1.00  0.00           O  
ATOM    612  H   PHE   134      35.931  57.431  79.526  1.00  0.00           H  
ATOM    613  HA  PHE   134      35.308  55.328  81.510  1.00  0.00           H  
ATOM    614  HB2 PHE   134      35.585  58.245  82.212  1.00  0.00           H  
ATOM    615  HB3 PHE   134      35.050  56.973  83.277  1.00  0.00           H  
ATOM    616  HD1 PHE   134      36.603  55.751  84.567  1.00  0.00           H  
ATOM    617  HD2 PHE   134      38.006  58.126  81.249  1.00  0.00           H  
ATOM    618  HE1 PHE   134      38.917  55.272  85.197  1.00  0.00           H  
ATOM    619  HE2 PHE   134      40.346  57.552  81.828  1.00  0.00           H  
ATOM    620  HZ  PHE   134      40.810  56.082  83.775  1.00  0.00           H  
ATOM    621  N   CYS   135      32.856  55.784  81.138  1.00  0.00           N  
ATOM    622  CA  CYS   135      31.441  55.934  80.771  1.00  0.00           C  
ATOM    623  CB  CYS   135      31.208  55.367  79.359  1.00  0.00           C  
ATOM    624  SG  CYS   135      31.558  53.589  79.263  1.00  0.00           S  
ATOM    625  C   CYS   135      30.476  55.368  81.828  1.00  0.00           C  
ATOM    626  O   CYS   135      30.909  54.829  82.849  1.00  0.00           O  
ATOM    627  H   CYS   135      33.130  54.935  81.617  1.00  0.00           H  
ATOM    628  HA  CYS   135      31.221  56.998  80.728  1.00  0.00           H  
ATOM    629  HB2 CYS   135      30.173  55.551  79.056  1.00  0.00           H  
ATOM    630  HB3 CYS   135      31.861  55.884  78.661  1.00  0.00           H  
ATOM    631  HG  CYS   135      30.896  53.344  78.124  1.00  0.00           H  
ATOM    632  N   GLN   136      29.168  55.518  81.603  1.00  0.00           N  
ATOM    633  CA  GLN   136      28.110  55.245  82.580  1.00  0.00           C  
ATOM    634  CB  GLN   136      27.524  56.585  83.058  1.00  0.00           C  
ATOM    635  CG  GLN   136      26.659  56.465  84.322  1.00  0.00           C  
ATOM    636  CD  GLN   136      26.224  57.838  84.832  1.00  0.00           C  
ATOM    637  NE2 GLN   136      26.514  58.194  86.063  1.00  0.00           N  
ATOM    638  OE1 GLN   136      25.603  58.629  84.131  1.00  0.00           O  
ATOM    639  C   GLN   136      27.047  54.293  82.008  1.00  0.00           C  
ATOM    640  O   GLN   136      26.620  54.422  80.862  1.00  0.00           O  
ATOM    641  H   GLN   136      28.886  55.984  80.749  1.00  0.00           H  
ATOM    642  HA  GLN   136      28.558  54.756  83.447  1.00  0.00           H  
ATOM    643  HB2 GLN   136      28.343  57.265  83.281  1.00  0.00           H  
ATOM    644  HB3 GLN   136      26.933  57.026  82.254  1.00  0.00           H  
ATOM    645  HG2 GLN   136      25.769  55.874  84.108  1.00  0.00           H  
ATOM    646  HG3 GLN   136      27.233  55.958  85.100  1.00  0.00           H  
ATOM    647 HE21 GLN   136      26.238  59.109  86.362  1.00  0.00           H  
ATOM    648 HE22 GLN   136      26.970  57.553  86.709  1.00  0.00           H  
ATOM    649  N   LEU   137      26.619  53.332  82.829  1.00  0.00           N  
ATOM    650  CA  LEU   137      25.632  52.322  82.447  1.00  0.00           C  
ATOM    651  CB  LEU   137      25.600  51.183  83.484  1.00  0.00           C  
ATOM    652  CG  LEU   137      24.911  51.477  84.836  1.00  0.00           C  
ATOM    653  CD1 LEU   137      24.865  50.187  85.660  1.00  0.00           C  
ATOM    654  CD2 LEU   137      25.607  52.553  85.677  1.00  0.00           C  
ATOM    655  C   LEU   137      24.237  52.913  82.187  1.00  0.00           C  
ATOM    656  O   LEU   137      23.806  53.814  82.904  1.00  0.00           O  
ATOM    657  H   LEU   137      26.996  53.297  83.761  1.00  0.00           H  
ATOM    658  HA  LEU   137      25.980  51.890  81.509  1.00  0.00           H  
ATOM    659  HB2 LEU   137      25.062  50.358  83.018  1.00  0.00           H  
ATOM    660  HB3 LEU   137      26.622  50.849  83.664  1.00  0.00           H  
ATOM    661  HG  LEU   137      23.881  51.782  84.661  1.00  0.00           H  
ATOM    662 HD11 LEU   137      24.344  50.378  86.598  1.00  0.00           H  
ATOM    663 HD12 LEU   137      25.871  49.832  85.869  1.00  0.00           H  
ATOM    664 HD13 LEU   137      24.320  49.429  85.096  1.00  0.00           H  
ATOM    665 HD21 LEU   137      26.673  52.353  85.761  1.00  0.00           H  
ATOM    666 HD22 LEU   137      25.159  52.596  86.669  1.00  0.00           H  
ATOM    667 HD23 LEU   137      25.453  53.527  85.213  1.00  0.00           H  
ATOM    668  N   ALA   138      23.527  52.365  81.195  1.00  0.00           N  
ATOM    669  CA  ALA   138      22.163  52.742  80.803  1.00  0.00           C  
ATOM    670  CB  ALA   138      21.163  52.154  81.812  1.00  0.00           C  
ATOM    671  C   ALA   138      21.974  54.252  80.516  1.00  0.00           C  
ATOM    672  O   ALA   138      20.923  54.831  80.800  1.00  0.00           O  
ATOM    673  H   ALA   138      23.987  51.646  80.645  1.00  0.00           H  
ATOM    674  HA  ALA   138      21.971  52.247  79.851  1.00  0.00           H  
ATOM    675  HB1 ALA   138      20.145  52.315  81.457  1.00  0.00           H  
ATOM    676  HB2 ALA   138      21.281  52.646  82.779  1.00  0.00           H  
ATOM    677  HB3 ALA   138      21.334  51.083  81.925  1.00  0.00           H  
ATOM    678  N   LYN   139      23.004  54.900  79.955  1.00  0.00           N  
ATOM    679  CA  LYN   139      23.065  56.346  79.703  1.00  0.00           C  
ATOM    680  C   LYN   139      23.688  56.629  78.336  1.00  0.00           C  
ATOM    681  O   LYN   139      24.579  55.907  77.898  1.00  0.00           O  
ATOM    682  CB  LYN   139      23.853  57.029  80.837  1.00  0.00           C  
ATOM    683  CG  LYN   139      23.128  57.047  82.197  1.00  0.00           C  
ATOM    684  CD  LYN   139      21.978  58.061  82.306  1.00  0.00           C  
ATOM    685  CE  LYN   139      22.433  59.527  82.239  1.00  0.00           C  
ATOM    686  NZ  LYN   139      23.296  59.904  83.389  1.00  0.00           N1+
ATOM    687  H   LYN   139      23.845  54.372  79.756  1.00  0.00           H  
ATOM    688  HA  LYN   139      22.048  56.737  79.676  1.00  0.00           H  
ATOM    689  HB2 LYN   139      24.800  56.500  80.960  1.00  0.00           H  
ATOM    690  HB3 LYN   139      24.093  58.048  80.543  1.00  0.00           H  
ATOM    691  HG2 LYN   139      22.727  56.061  82.412  1.00  0.00           H  
ATOM    692  HG3 LYN   139      23.857  57.254  82.975  1.00  0.00           H  
ATOM    693  HD2 LYN   139      21.263  57.871  81.504  1.00  0.00           H  
ATOM    694  HD3 LYN   139      21.456  57.890  83.249  1.00  0.00           H  
ATOM    695  HE2 LYN   139      22.969  59.685  81.300  1.00  0.00           H  
ATOM    696  HE3 LYN   139      21.542  60.162  82.224  1.00  0.00           H  
ATOM    697  HZ1 LYN   139      22.819  59.764  84.268  1.00  0.00           H  
ATOM    698  HZ2 LYN   139      24.139  59.326  83.425  1.00  0.00           H  
ATOM    699  HZ3 LYN   139      23.605  60.864  83.326  1.00  0.00           H  
ATOM    700  N   THR   140      23.212  57.692  77.689  1.00  0.00           N  
ATOM    701  CA  THR   140      23.572  58.044  76.307  1.00  0.00           C  
ATOM    702  CB  THR   140      22.678  59.178  75.783  1.00  0.00           C  
ATOM    703  CG2 THR   140      22.889  60.539  76.451  1.00  0.00           C  
ATOM    704  OG1 THR   140      22.886  59.342  74.410  1.00  0.00           O  
ATOM    705  C   THR   140      25.060  58.374  76.152  1.00  0.00           C  
ATOM    706  O   THR   140      25.630  59.123  76.953  1.00  0.00           O  
ATOM    707  H   THR   140      22.456  58.200  78.110  1.00  0.00           H  
ATOM    708  HA  THR   140      23.361  57.170  75.686  1.00  0.00           H  
ATOM    709  HB  THR   140      21.638  58.888  75.935  1.00  0.00           H  
ATOM    710 HG21 THR   140      22.798  60.448  77.531  1.00  0.00           H  
ATOM    711 HG22 THR   140      23.873  60.933  76.198  1.00  0.00           H  
ATOM    712 HG23 THR   140      22.132  61.232  76.084  1.00  0.00           H  
ATOM    713  HG1 THR   140      22.371  58.600  74.001  1.00  0.00           H  
ATOM    714  N   CYS   141      25.679  57.807  75.118  1.00  0.00           N  
ATOM    715  CA  CYS   141      27.122  57.678  74.933  1.00  0.00           C  
ATOM    716  CB  CYS   141      27.493  56.315  75.567  1.00  0.00           C  
ATOM    717  SG  CYS   141      29.092  56.281  76.411  1.00  0.00           S1-
ATOM    718  C   CYS   141      27.546  57.845  73.437  1.00  0.00           C  
ATOM    719  O   CYS   141      28.390  57.076  72.961  1.00  0.00           O  
ATOM    720  H   CYS   141      25.108  57.184  74.555  1.00  0.00           H  
ATOM    721  HA  CYS   141      27.603  58.470  75.507  1.00  0.00           H  
ATOM    722  HB2 CYS   141      26.741  56.064  76.323  1.00  0.00           H  
ATOM    723  HB3 CYS   141      27.446  55.534  74.805  1.00  0.00           H  
ATOM    724  N   PRO   142      27.019  58.823  72.661  1.00  0.00           N  
ATOM    725  CD  PRO   142      26.148  59.909  73.092  1.00  0.00           C  
ATOM    726  CG  PRO   142      26.218  60.970  71.998  1.00  0.00           C  
ATOM    727  CB  PRO   142      26.422  60.128  70.741  1.00  0.00           C  
ATOM    728  CA  PRO   142      27.309  58.978  71.225  1.00  0.00           C  
ATOM    729  C   PRO   142      28.775  59.288  70.900  1.00  0.00           C  
ATOM    730  O   PRO   142      29.477  59.870  71.730  1.00  0.00           O  
ATOM    731  HA  PRO   142      27.030  58.060  70.712  1.00  0.00           H  
ATOM    732  HB2 PRO   142      26.880  60.707  69.937  1.00  0.00           H  
ATOM    733  HB3 PRO   142      25.470  59.731  70.412  1.00  0.00           H  
ATOM    734  HG2 PRO   142      27.084  61.613  72.160  1.00  0.00           H  
ATOM    735  HG3 PRO   142      25.301  61.559  71.947  1.00  0.00           H  
ATOM    736  HD2 PRO   142      26.466  60.328  74.048  1.00  0.00           H  
ATOM    737  HD3 PRO   142      25.124  59.542  73.162  1.00  0.00           H  
ATOM    738  N   VAL   143      29.230  58.922  69.686  1.00  0.00           N  
ATOM    739  CA  VAL   143      30.625  59.116  69.219  1.00  0.00           C  
ATOM    740  C   VAL   143      30.782  59.247  67.698  1.00  0.00           C  
ATOM    741  O   VAL   143      30.064  58.616  66.923  1.00  0.00           O  
ATOM    742  CB  VAL   143      31.555  57.973  69.675  1.00  0.00           C  
ATOM    743  CG1 VAL   143      33.038  58.241  69.398  1.00  0.00           C  
ATOM    744  CG2 VAL   143      31.499  57.765  71.177  1.00  0.00           C  
ATOM    745  H   VAL   143      28.581  58.459  69.056  1.00  0.00           H  
ATOM    746  HA  VAL   143      30.991  60.039  69.669  1.00  0.00           H  
ATOM    747  HB  VAL   143      31.255  57.052  69.180  1.00  0.00           H  
ATOM    748 HG11 VAL   143      33.254  58.139  68.339  1.00  0.00           H  
ATOM    749 HG12 VAL   143      33.320  59.234  69.744  1.00  0.00           H  
ATOM    750 HG13 VAL   143      33.665  57.506  69.900  1.00  0.00           H  
ATOM    751 HG21 VAL   143      31.684  58.717  71.672  1.00  0.00           H  
ATOM    752 HG22 VAL   143      30.525  57.371  71.457  1.00  0.00           H  
ATOM    753 HG23 VAL   143      32.271  57.067  71.478  1.00  0.00           H  
ATOM    754  N   GLN   144      31.796  60.039  67.339  1.00  0.00           N  
ATOM    755  CA  GLN   144      32.462  60.230  66.045  1.00  0.00           C  
ATOM    756  CB  GLN   144      33.776  60.976  66.343  1.00  0.00           C  
ATOM    757  CG  GLN   144      33.569  62.405  66.854  1.00  0.00           C  
ATOM    758  CD  GLN   144      34.814  63.012  67.487  1.00  0.00           C  
ATOM    759  OE1 GLN   144      35.939  62.562  67.316  1.00  0.00           O  
ATOM    760  NE2 GLN   144      34.643  64.047  68.274  1.00  0.00           N  
ATOM    761  C   GLN   144      32.874  58.950  65.294  1.00  0.00           C  
ATOM    762  O   GLN   144      33.213  57.925  65.884  1.00  0.00           O  
ATOM    763  H   GLN   144      32.276  60.470  68.109  1.00  0.00           H  
ATOM    764  HA  GLN   144      31.830  60.835  65.392  1.00  0.00           H  
ATOM    765  HB2 GLN   144      34.325  60.407  67.095  1.00  0.00           H  
ATOM    766  HB3 GLN   144      34.392  61.017  65.445  1.00  0.00           H  
ATOM    767  HG2 GLN   144      33.264  63.033  66.020  1.00  0.00           H  
ATOM    768  HG3 GLN   144      32.779  62.417  67.603  1.00  0.00           H  
ATOM    769 HE21 GLN   144      33.708  64.408  68.432  1.00  0.00           H  
ATOM    770 HE22 GLN   144      35.470  64.426  68.714  1.00  0.00           H  
ATOM    771  N   LEU   145      32.971  59.066  63.970  1.00  0.00           N  
ATOM    772  CA  LEU   145      33.460  58.050  63.046  1.00  0.00           C  
ATOM    773  CB  LEU   145      32.302  57.292  62.373  1.00  0.00           C  
ATOM    774  CG  LEU   145      31.497  56.398  63.327  1.00  0.00           C  
ATOM    775  CD1 LEU   145      30.348  57.081  64.054  1.00  0.00           C  
ATOM    776  CD2 LEU   145      30.906  55.210  62.568  1.00  0.00           C  
ATOM    777  C   LEU   145      34.335  58.733  61.999  1.00  0.00           C  
ATOM    778  O   LEU   145      33.857  59.554  61.215  1.00  0.00           O  
ATOM    779  H   LEU   145      32.601  59.913  63.548  1.00  0.00           H  
ATOM    780  HA  LEU   145      34.076  57.333  63.591  1.00  0.00           H  
ATOM    781  HB2 LEU   145      31.643  58.002  61.882  1.00  0.00           H  
ATOM    782  HB3 LEU   145      32.742  56.662  61.599  1.00  0.00           H  
ATOM    783  HG  LEU   145      32.175  56.038  64.088  1.00  0.00           H  
ATOM    784 HD11 LEU   145      30.640  58.074  64.357  1.00  0.00           H  
ATOM    785 HD12 LEU   145      30.140  56.527  64.966  1.00  0.00           H  
ATOM    786 HD13 LEU   145      29.460  57.147  63.430  1.00  0.00           H  
ATOM    787 HD21 LEU   145      30.290  54.616  63.242  1.00  0.00           H  
ATOM    788 HD22 LEU   145      31.710  54.589  62.175  1.00  0.00           H  
ATOM    789 HD23 LEU   145      30.286  55.561  61.744  1.00  0.00           H  
ATOM    790  N   TRP   146      35.617  58.372  61.983  1.00  0.00           N  
ATOM    791  CA  TRP   146      36.631  59.066  61.201  1.00  0.00           C  
ATOM    792  CB  TRP   146      37.703  59.641  62.120  1.00  0.00           C  
ATOM    793  CG  TRP   146      37.333  60.866  62.887  1.00  0.00           C  
ATOM    794  CD1 TRP   146      37.164  60.939  64.224  1.00  0.00           C  
ATOM    795  NE1 TRP   146      36.844  62.235  64.580  1.00  0.00           N  
ATOM    796  CE2 TRP   146      36.800  63.066  63.480  1.00  0.00           C  
ATOM    797  CZ2 TRP   146      36.531  64.431  63.312  1.00  0.00           C  
ATOM    798  CH2 TRP   146      36.579  64.985  62.022  1.00  0.00           C  
ATOM    799  CZ3 TRP   146      36.901  64.175  60.918  1.00  0.00           C  
ATOM    800  CE3 TRP   146      37.165  62.803  61.093  1.00  0.00           C  
ATOM    801  CD2 TRP   146      37.115  62.215  62.378  1.00  0.00           C  
ATOM    802  C   TRP   146      37.250  58.183  60.124  1.00  0.00           C  
ATOM    803  O   TRP   146      37.581  57.019  60.350  1.00  0.00           O  
ATOM    804  H   TRP   146      35.941  57.679  62.642  1.00  0.00           H  
ATOM    805  HA  TRP   146      36.167  59.913  60.695  1.00  0.00           H  
ATOM    806  HB2 TRP   146      38.020  58.867  62.818  1.00  0.00           H  
ATOM    807  HB3 TRP   146      38.551  59.906  61.495  1.00  0.00           H  
ATOM    808  HD1 TRP   146      37.272  60.104  64.904  1.00  0.00           H  
ATOM    809  HE1 TRP   146      36.651  62.520  65.541  1.00  0.00           H  
ATOM    810  HE3 TRP   146      37.398  62.191  60.234  1.00  0.00           H  
ATOM    811  HZ2 TRP   146      36.282  65.052  64.160  1.00  0.00           H  
ATOM    812  HZ3 TRP   146      36.931  64.612  59.928  1.00  0.00           H  
ATOM    813  HH2 TRP   146      36.363  66.038  61.883  1.00  0.00           H  
ATOM    814  N   VAL   147      37.430  58.806  58.965  1.00  0.00           N  
ATOM    815  CA  VAL   147      38.002  58.292  57.720  1.00  0.00           C  
ATOM    816  CB  VAL   147      36.952  57.553  56.854  1.00  0.00           C  
ATOM    817  CG1 VAL   147      36.711  56.120  57.339  1.00  0.00           C  
ATOM    818  CG2 VAL   147      35.597  58.275  56.767  1.00  0.00           C  
ATOM    819  C   VAL   147      38.564  59.483  56.940  1.00  0.00           C  
ATOM    820  O   VAL   147      38.128  60.616  57.143  1.00  0.00           O  
ATOM    821  H   VAL   147      37.157  59.778  58.915  1.00  0.00           H  
ATOM    822  HA  VAL   147      38.829  57.616  57.943  1.00  0.00           H  
ATOM    823  HB  VAL   147      37.339  57.479  55.839  1.00  0.00           H  
ATOM    824 HG11 VAL   147      36.263  56.122  58.330  1.00  0.00           H  
ATOM    825 HG12 VAL   147      37.656  55.581  57.357  1.00  0.00           H  
ATOM    826 HG13 VAL   147      36.040  55.614  56.649  1.00  0.00           H  
ATOM    827 HG21 VAL   147      35.744  59.298  56.421  1.00  0.00           H  
ATOM    828 HG22 VAL   147      35.103  58.291  57.739  1.00  0.00           H  
ATOM    829 HG23 VAL   147      34.951  57.759  56.058  1.00  0.00           H  
ATOM    830  N   ASP   148      39.483  59.215  56.018  1.00  0.00           N  
ATOM    831  CA  ASP   148      40.128  60.197  55.129  1.00  0.00           C  
ATOM    832  CB  ASP   148      41.596  60.382  55.542  1.00  0.00           C  
ATOM    833  CG  ASP   148      41.723  60.826  56.999  1.00  0.00           C  
ATOM    834  OD1 ASP   148      42.038  59.980  57.861  1.00  0.00           O  
ATOM    835  OD2 ASP   148      41.472  62.013  57.302  1.00  0.00           O1-
ATOM    836  C   ASP   148      39.970  59.818  53.641  1.00  0.00           C  
ATOM    837  O   ASP   148      40.442  60.516  52.747  1.00  0.00           O  
ATOM    838  H   ASP   148      39.806  58.256  55.966  1.00  0.00           H  
ATOM    839  HA  ASP   148      39.635  61.163  55.252  1.00  0.00           H  
ATOM    840  HB2 ASP   148      42.130  59.440  55.397  1.00  0.00           H  
ATOM    841  HB3 ASP   148      42.058  61.135  54.902  1.00  0.00           H  
ATOM    842  N   SER   149      39.277  58.707  53.372  1.00  0.00           N  
ATOM    843  CA  SER   149      38.854  58.235  52.050  1.00  0.00           C  
ATOM    844  CB  SER   149      40.006  57.474  51.386  1.00  0.00           C  
ATOM    845  OG  SER   149      39.553  56.620  50.356  1.00  0.00           O  
ATOM    846  C   SER   149      37.584  57.388  52.215  1.00  0.00           C  
ATOM    847  O   SER   149      37.420  56.701  53.224  1.00  0.00           O  
ATOM    848  H   SER   149      38.924  58.185  54.164  1.00  0.00           H  
ATOM    849  HA  SER   149      38.613  59.095  51.425  1.00  0.00           H  
ATOM    850  HB2 SER   149      40.719  58.192  50.977  1.00  0.00           H  
ATOM    851  HB3 SER   149      40.526  56.878  52.135  1.00  0.00           H  
ATOM    852  HG  SER   149      39.962  55.747  50.508  1.00  0.00           H  
ATOM    853  N   THR   150      36.649  57.477  51.268  1.00  0.00           N  
ATOM    854  CA  THR   150      35.250  57.056  51.456  1.00  0.00           C  
ATOM    855  CB  THR   150      34.362  57.644  50.347  1.00  0.00           C  
ATOM    856  CG2 THR   150      32.875  57.610  50.699  1.00  0.00           C  
ATOM    857  OG1 THR   150      34.687  59.000  50.137  1.00  0.00           O  
ATOM    858  C   THR   150      35.076  55.528  51.484  1.00  0.00           C  
ATOM    859  O   THR   150      35.429  54.871  50.502  1.00  0.00           O  
ATOM    860  H   THR   150      36.847  58.043  50.456  1.00  0.00           H  
ATOM    861  HA  THR   150      34.903  57.484  52.393  1.00  0.00           H  
ATOM    862  HB  THR   150      34.528  57.101  49.415  1.00  0.00           H  
ATOM    863 HG21 THR   150      32.547  56.579  50.827  1.00  0.00           H  
ATOM    864 HG22 THR   150      32.698  58.160  51.624  1.00  0.00           H  
ATOM    865 HG23 THR   150      32.294  58.057  49.893  1.00  0.00           H  
ATOM    866  HG1 THR   150      34.123  59.327  49.433  1.00  0.00           H  
ATOM    867  N   PRO   151      34.481  54.943  52.546  1.00  0.00           N  
ATOM    868  CD  PRO   151      34.264  55.528  53.861  1.00  0.00           C  
ATOM    869  CG  PRO   151      34.243  54.344  54.824  1.00  0.00           C  
ATOM    870  CB  PRO   151      33.586  53.253  53.986  1.00  0.00           C  
ATOM    871  CA  PRO   151      34.112  53.527  52.572  1.00  0.00           C  
ATOM    872  C   PRO   151      33.059  53.147  51.509  1.00  0.00           C  
ATOM    873  O   PRO   151      32.305  54.013  51.057  1.00  0.00           O  
ATOM    874  HA  PRO   151      35.023  52.952  52.420  1.00  0.00           H  
ATOM    875  HB2 PRO   151      32.502  53.381  54.017  1.00  0.00           H  
ATOM    876  HB3 PRO   151      33.865  52.258  54.332  1.00  0.00           H  
ATOM    877  HG2 PRO   151      33.675  54.565  55.728  1.00  0.00           H  
ATOM    878  HG3 PRO   151      35.265  54.049  55.065  1.00  0.00           H  
ATOM    879  HD2 PRO   151      33.301  56.042  53.879  1.00  0.00           H  
ATOM    880  HD3 PRO   151      35.066  56.212  54.141  1.00  0.00           H  
ATOM    881  N   PRO   152      32.949  51.859  51.128  1.00  0.00           N  
ATOM    882  CD  PRO   152      33.845  50.776  51.504  1.00  0.00           C  
ATOM    883  CG  PRO   152      33.605  49.663  50.488  1.00  0.00           C  
ATOM    884  CB  PRO   152      32.139  49.859  50.113  1.00  0.00           C  
ATOM    885  CA  PRO   152      31.960  51.381  50.161  1.00  0.00           C  
ATOM    886  C   PRO   152      30.502  51.747  50.509  1.00  0.00           C  
ATOM    887  O   PRO   152      30.126  51.731  51.689  1.00  0.00           O  
ATOM    888  HA  PRO   152      32.229  51.804  49.194  1.00  0.00           H  
ATOM    889  HB2 PRO   152      31.510  49.381  50.868  1.00  0.00           H  
ATOM    890  HB3 PRO   152      31.917  49.455  49.124  1.00  0.00           H  
ATOM    891  HG2 PRO   152      33.789  48.677  50.917  1.00  0.00           H  
ATOM    892  HG3 PRO   152      34.234  49.825  49.611  1.00  0.00           H  
ATOM    893  HD2 PRO   152      33.595  50.434  52.506  1.00  0.00           H  
ATOM    894  HD3 PRO   152      34.886  51.085  51.466  1.00  0.00           H  
ATOM    895  N   PRO   153      29.636  52.006  49.508  1.00  0.00           N  
ATOM    896  CD  PRO   153      29.910  51.972  48.078  1.00  0.00           C  
ATOM    897  CG  PRO   153      28.550  51.807  47.399  1.00  0.00           C  
ATOM    898  CB  PRO   153      27.595  52.496  48.373  1.00  0.00           C  
ATOM    899  CA  PRO   153      28.207  52.196  49.746  1.00  0.00           C  
ATOM    900  C   PRO   153      27.612  50.939  50.397  1.00  0.00           C  
ATOM    901  O   PRO   153      27.831  49.822  49.935  1.00  0.00           O  
ATOM    902  HA  PRO   153      28.055  53.052  50.404  1.00  0.00           H  
ATOM    903  HB2 PRO   153      26.577  52.114  48.281  1.00  0.00           H  
ATOM    904  HB3 PRO   153      27.613  53.573  48.196  1.00  0.00           H  
ATOM    905  HG2 PRO   153      28.302  50.747  47.326  1.00  0.00           H  
ATOM    906  HG3 PRO   153      28.532  52.274  46.413  1.00  0.00           H  
ATOM    907  HD2 PRO   153      30.557  51.136  47.809  1.00  0.00           H  
ATOM    908  HD3 PRO   153      30.364  52.916  47.775  1.00  0.00           H  
ATOM    909  N   GLY   154      26.875  51.118  51.496  1.00  0.00           N  
ATOM    910  CA  GLY   154      26.369  50.006  52.305  1.00  0.00           C  
ATOM    911  C   GLY   154      27.362  49.440  53.331  1.00  0.00           C  
ATOM    912  O   GLY   154      27.089  48.376  53.885  1.00  0.00           O  
ATOM    913  H   GLY   154      26.729  52.059  51.827  1.00  0.00           H  
ATOM    914  HA2 GLY   154      25.491  50.350  52.852  1.00  0.00           H  
ATOM    915  HA3 GLY   154      26.061  49.191  51.649  1.00  0.00           H  
ATOM    916  N   THR   155      28.476  50.122  53.622  1.00  0.00           N  
ATOM    917  CA  THR   155      29.358  49.784  54.759  1.00  0.00           C  
ATOM    918  CB  THR   155      30.533  50.776  54.865  1.00  0.00           C  
ATOM    919  CG2 THR   155      31.452  50.580  56.073  1.00  0.00           C  
ATOM    920  OG1 THR   155      31.365  50.623  53.744  1.00  0.00           O  
ATOM    921  C   THR   155      28.587  49.735  56.086  1.00  0.00           C  
ATOM    922  O   THR   155      27.639  50.493  56.317  1.00  0.00           O  
ATOM    923  H   THR   155      28.709  50.933  53.063  1.00  0.00           H  
ATOM    924  HA  THR   155      29.781  48.794  54.584  1.00  0.00           H  
ATOM    925  HB  THR   155      30.147  51.797  54.884  1.00  0.00           H  
ATOM    926 HG21 THR   155      30.937  50.858  56.991  1.00  0.00           H  
ATOM    927 HG22 THR   155      31.773  49.539  56.135  1.00  0.00           H  
ATOM    928 HG23 THR   155      32.331  51.216  55.973  1.00  0.00           H  
ATOM    929  HG1 THR   155      30.916  51.030  52.981  1.00  0.00           H  
ATOM    930  N   ARG   156      29.034  48.852  56.978  1.00  0.00           N  
ATOM    931  CA  ARG   156      28.580  48.641  58.354  1.00  0.00           C  
ATOM    932  CB  ARG   156      27.990  47.225  58.499  1.00  0.00           C  
ATOM    933  CG  ARG   156      26.492  47.075  58.212  1.00  0.00           C  
ATOM    934  CD  ARG   156      26.094  47.325  56.754  1.00  0.00           C  
ATOM    935  NE  ARG   156      24.779  46.716  56.474  1.00  0.00           N  
ATOM    936  CZ  ARG   156      24.302  46.413  55.281  1.00  0.00           C  
ATOM    937  NH1 ARG   156      24.817  46.854  54.177  1.00  0.00           N  
ATOM    938  NH2 ARG   156      23.285  45.612  55.147  1.00  0.00           N1+
ATOM    939  C   ARG   156      29.739  48.847  59.332  1.00  0.00           C  
ATOM    940  O   ARG   156      30.914  48.755  58.974  1.00  0.00           O  
ATOM    941  H   ARG   156      29.811  48.264  56.681  1.00  0.00           H  
ATOM    942  HA  ARG   156      27.818  49.376  58.611  1.00  0.00           H  
ATOM    943  HB2 ARG   156      28.540  46.544  57.850  1.00  0.00           H  
ATOM    944  HB3 ARG   156      28.145  46.885  59.523  1.00  0.00           H  
ATOM    945  HG2 ARG   156      26.225  46.049  58.469  1.00  0.00           H  
ATOM    946  HG3 ARG   156      25.923  47.741  58.860  1.00  0.00           H  
ATOM    947  HD2 ARG   156      26.065  48.398  56.561  1.00  0.00           H  
ATOM    948  HD3 ARG   156      26.849  46.873  56.106  1.00  0.00           H  
ATOM    949  HE  ARG   156      24.290  46.343  57.267  1.00  0.00           H  
ATOM    950 HH11 ARG   156      24.518  46.456  53.301  1.00  0.00           H  
ATOM    951 HH12 ARG   156      25.669  47.407  54.227  1.00  0.00           H  
ATOM    952 HH21 ARG   156      23.058  45.304  54.213  1.00  0.00           H  
ATOM    953 HH22 ARG   156      22.846  45.194  55.943  1.00  0.00           H  
ATOM    954  N   VAL   157      29.378  49.101  60.585  1.00  0.00           N  
ATOM    955  CA  VAL   157      30.262  49.475  61.691  1.00  0.00           C  
ATOM    956  CB  VAL   157      30.132  50.976  62.027  1.00  0.00           C  
ATOM    957  CG1 VAL   157      31.209  51.393  63.037  1.00  0.00           C  
ATOM    958  CG2 VAL   157      30.226  51.893  60.798  1.00  0.00           C  
ATOM    959  C   VAL   157      29.895  48.623  62.899  1.00  0.00           C  
ATOM    960  O   VAL   157      28.727  48.581  63.291  1.00  0.00           O  
ATOM    961  H   VAL   157      28.381  49.128  60.776  1.00  0.00           H  
ATOM    962  HA  VAL   157      31.295  49.265  61.413  1.00  0.00           H  
ATOM    963  HB  VAL   157      29.158  51.149  62.484  1.00  0.00           H  
ATOM    964 HG11 VAL   157      32.203  51.257  62.612  1.00  0.00           H  
ATOM    965 HG12 VAL   157      31.124  50.805  63.950  1.00  0.00           H  
ATOM    966 HG13 VAL   157      31.076  52.439  63.301  1.00  0.00           H  
ATOM    967 HG21 VAL   157      30.148  52.933  61.109  1.00  0.00           H  
ATOM    968 HG22 VAL   157      29.400  51.693  60.115  1.00  0.00           H  
ATOM    969 HG23 VAL   157      31.170  51.740  60.280  1.00  0.00           H  
ATOM    970  N   ARG   158      30.882  47.944  63.484  1.00  0.00           N  
ATOM    971  CA  ARG   158      30.716  46.923  64.524  1.00  0.00           C  
ATOM    972  CB  ARG   158      30.832  45.526  63.874  1.00  0.00           C  
ATOM    973  CG  ARG   158      30.825  44.339  64.859  1.00  0.00           C  
ATOM    974  CD  ARG   158      31.113  42.994  64.183  1.00  0.00           C  
ATOM    975  NE  ARG   158      30.110  42.610  63.178  1.00  0.00           N  
ATOM    976  CZ  ARG   158      28.910  42.104  63.366  1.00  0.00           C  
ATOM    977  NH1 ARG   158      28.430  41.843  64.549  1.00  0.00           N  
ATOM    978  NH2 ARG   158      28.149  41.861  62.340  1.00  0.00           N1+
ATOM    979  C   ARG   158      31.697  47.155  65.673  1.00  0.00           C  
ATOM    980  O   ARG   158      32.821  47.606  65.458  1.00  0.00           O  
ATOM    981  H   ARG   158      31.822  48.054  63.109  1.00  0.00           H  
ATOM    982  HA  ARG   158      29.718  47.026  64.938  1.00  0.00           H  
ATOM    983  HB2 ARG   158      30.010  45.401  63.172  1.00  0.00           H  
ATOM    984  HB3 ARG   158      31.748  45.494  63.289  1.00  0.00           H  
ATOM    985  HG2 ARG   158      31.604  44.481  65.607  1.00  0.00           H  
ATOM    986  HG3 ARG   158      29.864  44.286  65.367  1.00  0.00           H  
ATOM    987  HD2 ARG   158      32.079  43.063  63.684  1.00  0.00           H  
ATOM    988  HD3 ARG   158      31.187  42.223  64.951  1.00  0.00           H  
ATOM    989  HE  ARG   158      30.399  42.705  62.202  1.00  0.00           H  
ATOM    990 HH11 ARG   158      29.017  41.988  65.367  1.00  0.00           H  
ATOM    991 HH12 ARG   158      27.509  41.467  64.660  1.00  0.00           H  
ATOM    992 HH21 ARG   158      27.223  41.505  62.464  1.00  0.00           H  
ATOM    993 HH22 ARG   158      28.462  42.177  61.417  1.00  0.00           H  
ATOM    994  N   ALA   159      31.281  46.813  66.889  1.00  0.00           N  
ATOM    995  CA  ALA   159      32.113  46.913  68.086  1.00  0.00           C  
ATOM    996  CB  ALA   159      31.953  48.322  68.668  1.00  0.00           C  
ATOM    997  C   ALA   159      31.780  45.820  69.116  1.00  0.00           C  
ATOM    998  O   ALA   159      30.636  45.376  69.202  1.00  0.00           O  
ATOM    999  H   ALA   159      30.329  46.474  66.993  1.00  0.00           H  
ATOM   1000  HA  ALA   159      33.156  46.783  67.799  1.00  0.00           H  
ATOM   1001  HB1 ALA   159      32.587  48.431  69.548  1.00  0.00           H  
ATOM   1002  HB2 ALA   159      30.910  48.490  68.942  1.00  0.00           H  
ATOM   1003  HB3 ALA   159      32.246  49.066  67.927  1.00  0.00           H  
ATOM   1004  N   MET   160      32.772  45.415  69.912  1.00  0.00           N  
ATOM   1005  CA  MET   160      32.689  44.431  71.000  1.00  0.00           C  
ATOM   1006  CB  MET   160      33.087  43.029  70.497  1.00  0.00           C  
ATOM   1007  CG  MET   160      34.564  42.774  70.178  1.00  0.00           C  
ATOM   1008  SD  MET   160      35.558  42.241  71.599  1.00  0.00           S  
ATOM   1009  CE  MET   160      36.801  41.231  70.744  1.00  0.00           C  
ATOM   1010  C   MET   160      33.509  44.902  72.209  1.00  0.00           C  
ATOM   1011  O   MET   160      34.480  45.640  72.044  1.00  0.00           O  
ATOM   1012  H   MET   160      33.690  45.824  69.753  1.00  0.00           H  
ATOM   1013  HA  MET   160      31.650  44.371  71.326  1.00  0.00           H  
ATOM   1014  HB2 MET   160      32.781  42.286  71.230  1.00  0.00           H  
ATOM   1015  HB3 MET   160      32.533  42.840  69.586  1.00  0.00           H  
ATOM   1016  HG2 MET   160      34.598  41.972  69.440  1.00  0.00           H  
ATOM   1017  HG3 MET   160      35.007  43.660  69.724  1.00  0.00           H  
ATOM   1018  HE1 MET   160      37.523  40.850  71.465  1.00  0.00           H  
ATOM   1019  HE2 MET   160      37.320  41.830  69.996  1.00  0.00           H  
ATOM   1020  HE3 MET   160      36.315  40.391  70.246  1.00  0.00           H  
ATOM   1021  N   ALA   161      33.115  44.517  73.424  1.00  0.00           N  
ATOM   1022  CA  ALA   161      33.683  45.051  74.665  1.00  0.00           C  
ATOM   1023  CB  ALA   161      32.845  46.247  75.135  1.00  0.00           C  
ATOM   1024  C   ALA   161      33.818  43.959  75.734  1.00  0.00           C  
ATOM   1025  O   ALA   161      32.912  43.148  75.917  1.00  0.00           O  
ATOM   1026  H   ALA   161      32.371  43.837  73.510  1.00  0.00           H  
ATOM   1027  HA  ALA   161      34.689  45.415  74.460  1.00  0.00           H  
ATOM   1028  HB1 ALA   161      33.277  46.664  76.045  1.00  0.00           H  
ATOM   1029  HB2 ALA   161      31.822  45.932  75.333  1.00  0.00           H  
ATOM   1030  HB3 ALA   161      32.836  47.017  74.363  1.00  0.00           H  
ATOM   1031  N   ILE   162      34.962  43.939  76.417  1.00  0.00           N  
ATOM   1032  CA  ILE   162      35.484  42.791  77.175  1.00  0.00           C  
ATOM   1033  CB  ILE   162      36.315  41.860  76.252  1.00  0.00           C  
ATOM   1034  CG2 ILE   162      35.430  41.091  75.256  1.00  0.00           C  
ATOM   1035  CG1 ILE   162      37.427  42.654  75.527  1.00  0.00           C  
ATOM   1036  CD1 ILE   162      38.550  41.774  74.984  1.00  0.00           C  
ATOM   1037  C   ILE   162      36.371  43.258  78.336  1.00  0.00           C  
ATOM   1038  O   ILE   162      36.803  44.408  78.385  1.00  0.00           O  
ATOM   1039  H   ILE   162      35.614  44.704  76.267  1.00  0.00           H  
ATOM   1040  HA  ILE   162      34.654  42.223  77.596  1.00  0.00           H  
ATOM   1041  HB  ILE   162      36.791  41.110  76.886  1.00  0.00           H  
ATOM   1042 HG12 ILE   162      36.997  43.233  74.710  1.00  0.00           H  
ATOM   1043 HG13 ILE   162      37.887  43.349  76.224  1.00  0.00           H  
ATOM   1044 HG21 ILE   162      34.621  40.591  75.789  1.00  0.00           H  
ATOM   1045 HG22 ILE   162      36.018  40.337  74.734  1.00  0.00           H  
ATOM   1046 HG23 ILE   162      35.002  41.771  74.520  1.00  0.00           H  
ATOM   1047 HD11 ILE   162      39.339  42.399  74.572  1.00  0.00           H  
ATOM   1048 HD12 ILE   162      38.167  41.132  74.196  1.00  0.00           H  
ATOM   1049 HD13 ILE   162      38.972  41.183  75.796  1.00  0.00           H  
ATOM   1050  N   TYR   163      36.714  42.354  79.249  1.00  0.00           N  
ATOM   1051  CA  TYR   163      37.734  42.605  80.268  1.00  0.00           C  
ATOM   1052  CB  TYR   163      37.626  41.538  81.364  1.00  0.00           C  
ATOM   1053  CG  TYR   163      36.208  41.250  81.822  1.00  0.00           C  
ATOM   1054  CD1 TYR   163      35.577  42.108  82.741  1.00  0.00           C  
ATOM   1055  CE1 TYR   163      34.261  41.836  83.160  1.00  0.00           C  
ATOM   1056  CZ  TYR   163      33.559  40.721  82.660  1.00  0.00           C  
ATOM   1057  OH  TYR   163      32.284  40.472  83.065  1.00  0.00           O  
ATOM   1058  CE2 TYR   163      34.194  39.868  81.736  1.00  0.00           C  
ATOM   1059  CD2 TYR   163      35.516  40.128  81.322  1.00  0.00           C  
ATOM   1060  C   TYR   163      39.137  42.627  79.634  1.00  0.00           C  
ATOM   1061  O   TYR   163      39.476  41.737  78.856  1.00  0.00           O  
ATOM   1062  H   TYR   163      36.367  41.411  79.156  1.00  0.00           H  
ATOM   1063  HA  TYR   163      37.538  43.577  80.721  1.00  0.00           H  
ATOM   1064  HB2 TYR   163      38.064  40.610  80.994  1.00  0.00           H  
ATOM   1065  HB3 TYR   163      38.212  41.864  82.220  1.00  0.00           H  
ATOM   1066  HD1 TYR   163      36.100  42.974  83.123  1.00  0.00           H  
ATOM   1067  HD2 TYR   163      35.996  39.458  80.621  1.00  0.00           H  
ATOM   1068  HE1 TYR   163      33.775  42.478  83.858  1.00  0.00           H  
ATOM   1069  HE2 TYR   163      33.660  39.003  81.369  1.00  0.00           H  
ATOM   1070  HH  TYR   163      32.008  40.982  83.835  1.00  0.00           H  
ATOM   1071  N   LYS   164      39.985  43.605  79.988  1.00  0.00           N  
ATOM   1072  CA  LYS   164      41.314  43.793  79.363  1.00  0.00           C  
ATOM   1073  CB  LYS   164      41.886  45.168  79.782  1.00  0.00           C  
ATOM   1074  CG  LYS   164      43.290  45.420  79.205  1.00  0.00           C  
ATOM   1075  CD  LYS   164      43.809  46.850  79.366  1.00  0.00           C  
ATOM   1076  CE  LYS   164      45.303  46.838  79.008  1.00  0.00           C  
ATOM   1077  NZ  LYS   164      45.934  48.163  79.198  1.00  0.00           N1+
ATOM   1078  C   LYS   164      42.303  42.638  79.616  1.00  0.00           C  
ATOM   1079  O   LYS   164      43.289  42.501  78.899  1.00  0.00           O  
ATOM   1080  H   LYS   164      39.661  44.302  80.652  1.00  0.00           H  
ATOM   1081  HA  LYS   164      41.173  43.797  78.282  1.00  0.00           H  
ATOM   1082  HB2 LYS   164      41.213  45.953  79.436  1.00  0.00           H  
ATOM   1083  HB3 LYS   164      41.940  45.223  80.869  1.00  0.00           H  
ATOM   1084  HG2 LYS   164      43.990  44.762  79.721  1.00  0.00           H  
ATOM   1085  HG3 LYS   164      43.293  45.170  78.143  1.00  0.00           H  
ATOM   1086  HD2 LYS   164      43.259  47.515  78.698  1.00  0.00           H  
ATOM   1087  HD3 LYS   164      43.676  47.177  80.398  1.00  0.00           H  
ATOM   1088  HE2 LYS   164      45.796  46.105  79.652  1.00  0.00           H  
ATOM   1089  HE3 LYS   164      45.420  46.509  77.971  1.00  0.00           H  
ATOM   1090  HZ1 LYS   164      45.538  48.869  78.571  1.00  0.00           H  
ATOM   1091  HZ2 LYS   164      45.709  48.552  80.108  1.00  0.00           H  
ATOM   1092  HZ3 LYS   164      46.929  48.151  79.043  1.00  0.00           H  
ATOM   1093  N   GLN   165      42.079  41.813  80.639  1.00  0.00           N  
ATOM   1094  CA  GLN   165      42.947  40.672  80.941  1.00  0.00           C  
ATOM   1095  CB  GLN   165      42.541  40.013  82.274  1.00  0.00           C  
ATOM   1096  CG  GLN   165      42.401  40.943  83.491  1.00  0.00           C  
ATOM   1097  CD  GLN   165      41.022  41.596  83.556  1.00  0.00           C  
ATOM   1098  OE1 GLN   165      40.017  40.966  83.857  1.00  0.00           O  
ATOM   1099  NE2 GLN   165      40.915  42.866  83.226  1.00  0.00           N  
ATOM   1100  C   GLN   165      42.889  39.663  79.777  1.00  0.00           C  
ATOM   1101  O   GLN   165      41.803  39.225  79.407  1.00  0.00           O  
ATOM   1102  H   GLN   165      41.206  41.915  81.131  1.00  0.00           H  
ATOM   1103  HA  GLN   165      43.974  41.031  81.034  1.00  0.00           H  
ATOM   1104  HB2 GLN   165      41.585  39.513  82.137  1.00  0.00           H  
ATOM   1105  HB3 GLN   165      43.290  39.256  82.510  1.00  0.00           H  
ATOM   1106  HG2 GLN   165      42.525  40.351  84.398  1.00  0.00           H  
ATOM   1107  HG3 GLN   165      43.185  41.700  83.473  1.00  0.00           H  
ATOM   1108 HE21 GLN   165      40.007  43.309  83.244  1.00  0.00           H  
ATOM   1109 HE22 GLN   165      41.735  43.402  83.010  1.00  0.00           H  
ATOM   1110  N   SER   166      44.028  39.268  79.199  1.00  0.00           N  
ATOM   1111  CA  SER   166      44.067  38.586  77.888  1.00  0.00           C  
ATOM   1112  CB  SER   166      45.516  38.283  77.497  1.00  0.00           C  
ATOM   1113  OG  SER   166      46.159  37.518  78.503  1.00  0.00           O  
ATOM   1114  C   SER   166      43.223  37.306  77.807  1.00  0.00           C  
ATOM   1115  O   SER   166      42.475  37.123  76.848  1.00  0.00           O  
ATOM   1116  H   SER   166      44.902  39.619  79.557  1.00  0.00           H  
ATOM   1117  HA  SER   166      43.664  39.273  77.142  1.00  0.00           H  
ATOM   1118  HB2 SER   166      45.531  37.736  76.553  1.00  0.00           H  
ATOM   1119  HB3 SER   166      46.053  39.223  77.365  1.00  0.00           H  
ATOM   1120  HG  SER   166      47.069  37.363  78.227  1.00  0.00           H  
ATOM   1121  N   GLN   167      43.238  36.473  78.853  1.00  0.00           N  
ATOM   1122  CA  GLN   167      42.449  35.229  78.948  1.00  0.00           C  
ATOM   1123  CB  GLN   167      43.049  34.234  79.970  1.00  0.00           C  
ATOM   1124  CG  GLN   167      44.567  34.322  80.225  1.00  0.00           C  
ATOM   1125  CD  GLN   167      44.972  35.456  81.170  1.00  0.00           C  
ATOM   1126  OE1 GLN   167      44.162  36.216  81.684  1.00  0.00           O  
ATOM   1127  NE2 GLN   167      46.245  35.621  81.440  1.00  0.00           N  
ATOM   1128  C   GLN   167      40.949  35.479  79.227  1.00  0.00           C  
ATOM   1129  O   GLN   167      40.215  34.563  79.595  1.00  0.00           O  
ATOM   1130  H   GLN   167      43.855  36.709  79.618  1.00  0.00           H  
ATOM   1131  HA  GLN   167      42.497  34.748  77.969  1.00  0.00           H  
ATOM   1132  HB2 GLN   167      42.538  34.338  80.926  1.00  0.00           H  
ATOM   1133  HB3 GLN   167      42.826  33.229  79.609  1.00  0.00           H  
ATOM   1134  HG2 GLN   167      44.890  33.385  80.680  1.00  0.00           H  
ATOM   1135  HG3 GLN   167      45.096  34.428  79.277  1.00  0.00           H  
ATOM   1136 HE21 GLN   167      46.937  35.022  81.026  1.00  0.00           H  
ATOM   1137 HE22 GLN   167      46.492  36.378  82.053  1.00  0.00           H  
ATOM   1138  N   HIP   168      40.504  36.733  79.092  1.00  0.00           N  
ATOM   1139  CA  HIP   168      39.185  37.251  79.472  1.00  0.00           C  
ATOM   1140  CB  HIP   168      39.258  37.884  80.869  1.00  0.00           C  
ATOM   1141  CG  HIP   168      39.926  36.983  81.884  1.00  0.00           C  
ATOM   1142  ND1 HIP   168      39.302  36.033  82.663  1.00  0.00           N1+
ATOM   1143  CE1 HIP   168      40.239  35.354  83.352  1.00  0.00           C  
ATOM   1144  NE2 HIP   168      41.451  35.854  83.027  1.00  0.00           N  
ATOM   1145  CD2 HIP   168      41.267  36.865  82.105  1.00  0.00           C  
ATOM   1146  C   HIP   168      38.584  38.180  78.403  1.00  0.00           C  
ATOM   1147  O   HIP   168      37.474  38.677  78.570  1.00  0.00           O  
ATOM   1148  H   HIP   168      41.197  37.431  78.847  1.00  0.00           H  
ATOM   1149  HA  HIP   168      38.506  36.402  79.535  1.00  0.00           H  
ATOM   1150  HB2 HIP   168      39.790  38.832  80.815  1.00  0.00           H  
ATOM   1151  HB3 HIP   168      38.243  38.107  81.195  1.00  0.00           H  
ATOM   1152  HD1 HIP   168      38.280  35.903  82.687  1.00  0.00           H  
ATOM   1153  HD2 HIP   168      42.044  37.417  81.597  1.00  0.00           H  
ATOM   1154  HE2 HIP   168      42.358  35.528  83.348  1.00  0.00           H  
ATOM   1155  HE1 HIP   168      40.044  34.536  84.038  1.00  0.00           H  
ATOM   1156  N   MET   169      39.257  38.284  77.249  1.00  0.00           N  
ATOM   1157  CA  MET   169      38.565  38.288  75.958  1.00  0.00           C  
ATOM   1158  CB  MET   169      39.612  38.414  74.835  1.00  0.00           C  
ATOM   1159  CG  MET   169      38.975  38.440  73.440  1.00  0.00           C  
ATOM   1160  SD  MET   169      40.062  39.013  72.106  1.00  0.00           S  
ATOM   1161  CE  MET   169      41.245  37.641  72.033  1.00  0.00           C  
ATOM   1162  C   MET   169      37.740  36.999  75.819  1.00  0.00           C  
ATOM   1163  O   MET   169      36.556  37.043  75.502  1.00  0.00           O  
ATOM   1164  H   MET   169      40.220  37.981  77.245  1.00  0.00           H  
ATOM   1165  HA  MET   169      37.880  39.135  75.915  1.00  0.00           H  
ATOM   1166  HB2 MET   169      40.175  39.336  74.980  1.00  0.00           H  
ATOM   1167  HB3 MET   169      40.313  37.580  74.890  1.00  0.00           H  
ATOM   1168  HG2 MET   169      38.615  37.441  73.192  1.00  0.00           H  
ATOM   1169  HG3 MET   169      38.116  39.107  73.465  1.00  0.00           H  
ATOM   1170  HE1 MET   169      41.955  37.821  71.225  1.00  0.00           H  
ATOM   1171  HE2 MET   169      40.714  36.708  71.843  1.00  0.00           H  
ATOM   1172  HE3 MET   169      41.788  37.568  72.975  1.00  0.00           H  
ATOM   1173  N   THR   170      38.341  35.852  76.154  1.00  0.00           N  
ATOM   1174  CA  THR   170      37.706  34.526  76.249  1.00  0.00           C  
ATOM   1175  CB  THR   170      38.769  33.417  76.127  1.00  0.00           C  
ATOM   1176  CG2 THR   170      39.298  33.319  74.695  1.00  0.00           C  
ATOM   1177  OG1 THR   170      39.880  33.705  76.945  1.00  0.00           O  
ATOM   1178  C   THR   170      36.847  34.373  77.514  1.00  0.00           C  
ATOM   1179  O   THR   170      37.019  33.449  78.300  1.00  0.00           O  
ATOM   1180  H   THR   170      39.320  35.879  76.405  1.00  0.00           H  
ATOM   1181  HA  THR   170      37.021  34.412  75.410  1.00  0.00           H  
ATOM   1182  HB  THR   170      38.343  32.452  76.402  1.00  0.00           H  
ATOM   1183 HG21 THR   170      38.479  33.092  74.013  1.00  0.00           H  
ATOM   1184 HG22 THR   170      39.772  34.255  74.400  1.00  0.00           H  
ATOM   1185 HG23 THR   170      40.034  32.516  74.640  1.00  0.00           H  
ATOM   1186  HG1 THR   170      39.601  33.604  77.870  1.00  0.00           H  
ATOM   1187  N   GLU   171      35.909  35.300  77.706  1.00  0.00           N  
ATOM   1188  CA  GLU   171      34.917  35.331  78.788  1.00  0.00           C  
ATOM   1189  CB  GLU   171      35.479  36.157  79.968  1.00  0.00           C  
ATOM   1190  CG  GLU   171      34.773  35.939  81.320  1.00  0.00           C  
ATOM   1191  CD  GLU   171      35.490  36.657  82.477  1.00  0.00           C  
ATOM   1192  OE1 GLU   171      34.832  37.296  83.320  1.00  0.00           O  
ATOM   1193  OE2 GLU   171      36.737  36.612  82.568  1.00  0.00           O1-
ATOM   1194  C   GLU   171      33.579  35.863  78.231  1.00  0.00           C  
ATOM   1195  O   GLU   171      33.499  36.303  77.077  1.00  0.00           O  
ATOM   1196  H   GLU   171      35.829  36.036  77.013  1.00  0.00           H  
ATOM   1197  HA  GLU   171      34.752  34.311  79.139  1.00  0.00           H  
ATOM   1198  HB2 GLU   171      36.519  35.866  80.102  1.00  0.00           H  
ATOM   1199  HB3 GLU   171      35.448  37.216  79.712  1.00  0.00           H  
ATOM   1200  HG2 GLU   171      33.748  36.304  81.255  1.00  0.00           H  
ATOM   1201  HG3 GLU   171      34.740  34.868  81.531  1.00  0.00           H  
ATOM   1202  N   VAL   172      32.511  35.820  79.029  1.00  0.00           N  
ATOM   1203  CA  VAL   172      31.167  36.294  78.668  1.00  0.00           C  
ATOM   1204  CB  VAL   172      30.180  35.127  78.442  1.00  0.00           C  
ATOM   1205  CG1 VAL   172      28.808  35.644  77.989  1.00  0.00           C  
ATOM   1206  CG2 VAL   172      30.667  34.137  77.373  1.00  0.00           C  
ATOM   1207  C   VAL   172      30.694  37.228  79.775  1.00  0.00           C  
ATOM   1208  O   VAL   172      30.595  36.816  80.928  1.00  0.00           O  
ATOM   1209  H   VAL   172      32.635  35.510  79.985  1.00  0.00           H  
ATOM   1210  HA  VAL   172      31.217  36.867  77.743  1.00  0.00           H  
ATOM   1211  HB  VAL   172      30.054  34.578  79.376  1.00  0.00           H  
ATOM   1212 HG11 VAL   172      28.909  36.227  77.073  1.00  0.00           H  
ATOM   1213 HG12 VAL   172      28.369  36.272  78.765  1.00  0.00           H  
ATOM   1214 HG13 VAL   172      28.136  34.805  77.811  1.00  0.00           H  
ATOM   1215 HG21 VAL   172      31.620  33.698  77.669  1.00  0.00           H  
ATOM   1216 HG22 VAL   172      30.784  34.646  76.420  1.00  0.00           H  
ATOM   1217 HG23 VAL   172      29.944  33.330  77.262  1.00  0.00           H  
ATOM   1218  N   VAL   173      30.434  38.489  79.424  1.00  0.00           N  
ATOM   1219  CA  VAL   173      29.973  39.521  80.368  1.00  0.00           C  
ATOM   1220  CB  VAL   173      30.130  40.936  79.757  1.00  0.00           C  
ATOM   1221  CG1 VAL   173      29.878  42.054  80.781  1.00  0.00           C  
ATOM   1222  CG2 VAL   173      31.542  41.170  79.190  1.00  0.00           C  
ATOM   1223  C   VAL   173      28.527  39.230  80.801  1.00  0.00           C  
ATOM   1224  O   VAL   173      27.782  38.558  80.087  1.00  0.00           O  
ATOM   1225  H   VAL   173      30.516  38.746  78.453  1.00  0.00           H  
ATOM   1226  HA  VAL   173      30.601  39.467  81.258  1.00  0.00           H  
ATOM   1227  HB  VAL   173      29.417  41.052  78.943  1.00  0.00           H  
ATOM   1228 HG11 VAL   173      30.483  41.895  81.673  1.00  0.00           H  
ATOM   1229 HG12 VAL   173      28.827  42.088  81.054  1.00  0.00           H  
ATOM   1230 HG13 VAL   173      30.133  43.022  80.357  1.00  0.00           H  
ATOM   1231 HG21 VAL   173      31.748  40.481  78.372  1.00  0.00           H  
ATOM   1232 HG22 VAL   173      32.286  41.034  79.975  1.00  0.00           H  
ATOM   1233 HG23 VAL   173      31.624  42.181  78.791  1.00  0.00           H  
ATOM   1234  N   ARG   174      28.120  39.758  81.960  1.00  0.00           N  
ATOM   1235  CA  ARG   174      26.745  39.754  82.491  1.00  0.00           C  
ATOM   1236  CB  ARG   174      26.556  38.596  83.491  1.00  0.00           C  
ATOM   1237  CG  ARG   174      26.516  37.199  82.850  1.00  0.00           C  
ATOM   1238  CD  ARG   174      25.456  37.015  81.750  1.00  0.00           C  
ATOM   1239  NE  ARG   174      24.081  37.321  82.200  1.00  0.00           N  
ATOM   1240  CZ  ARG   174      22.959  36.815  81.727  1.00  0.00           C  
ATOM   1241  NH1 ARG   174      22.951  35.884  80.815  1.00  0.00           N  
ATOM   1242  NH2 ARG   174      21.806  37.234  82.151  1.00  0.00           N1+
ATOM   1243  C   ARG   174      26.404  41.113  83.102  1.00  0.00           C  
ATOM   1244  O   ARG   174      27.267  41.988  83.178  1.00  0.00           O  
ATOM   1245  H   ARG   174      28.792  40.322  82.464  1.00  0.00           H  
ATOM   1246  HA  ARG   174      26.048  39.635  81.661  1.00  0.00           H  
ATOM   1247  HB2 ARG   174      27.365  38.623  84.223  1.00  0.00           H  
ATOM   1248  HB3 ARG   174      25.627  38.735  84.041  1.00  0.00           H  
ATOM   1249  HG2 ARG   174      27.496  36.978  82.424  1.00  0.00           H  
ATOM   1250  HG3 ARG   174      26.329  36.468  83.637  1.00  0.00           H  
ATOM   1251  HD2 ARG   174      25.694  37.653  80.900  1.00  0.00           H  
ATOM   1252  HD3 ARG   174      25.520  35.980  81.413  1.00  0.00           H  
ATOM   1253  HE  ARG   174      23.954  38.072  82.882  1.00  0.00           H  
ATOM   1254 HH11 ARG   174      22.083  35.516  80.479  1.00  0.00           H  
ATOM   1255 HH12 ARG   174      23.832  35.558  80.465  1.00  0.00           H  
ATOM   1256 HH21 ARG   174      20.942  36.866  81.808  1.00  0.00           H  
ATOM   1257 HH22 ARG   174      21.778  38.002  82.832  1.00  0.00           H  
ATOM   1258  N   ARG   175      25.140  41.307  83.492  1.00  0.00           N  
ATOM   1259  CA  ARG   175      24.612  42.612  83.908  1.00  0.00           C  
ATOM   1260  CB  ARG   175      23.111  42.748  83.571  1.00  0.00           C  
ATOM   1261  CG  ARG   175      22.833  42.483  82.079  1.00  0.00           C  
ATOM   1262  CD  ARG   175      21.355  42.582  81.694  1.00  0.00           C  
ATOM   1263  NE  ARG   175      20.555  41.483  82.260  1.00  0.00           N  
ATOM   1264  CZ  ARG   175      19.278  41.237  82.034  1.00  0.00           C  
ATOM   1265  NH1 ARG   175      18.538  41.971  81.260  1.00  0.00           N  
ATOM   1266  NH2 ARG   175      18.730  40.208  82.604  1.00  0.00           N1+
ATOM   1267  C   ARG   175      25.028  42.938  85.346  1.00  0.00           C  
ATOM   1268  O   ARG   175      26.153  43.384  85.560  1.00  0.00           O  
ATOM   1269  H   ARG   175      24.498  40.519  83.449  1.00  0.00           H  
ATOM   1270  HA  ARG   175      25.124  43.370  83.313  1.00  0.00           H  
ATOM   1271  HB2 ARG   175      22.528  42.057  84.175  1.00  0.00           H  
ATOM   1272  HB3 ARG   175      22.792  43.764  83.803  1.00  0.00           H  
ATOM   1273  HG2 ARG   175      23.379  43.224  81.501  1.00  0.00           H  
ATOM   1274  HG3 ARG   175      23.191  41.493  81.792  1.00  0.00           H  
ATOM   1275  HD2 ARG   175      20.959  43.544  82.017  1.00  0.00           H  
ATOM   1276  HD3 ARG   175      21.290  42.536  80.606  1.00  0.00           H  
ATOM   1277  HE  ARG   175      21.018  40.796  82.845  1.00  0.00           H  
ATOM   1278 HH11 ARG   175      17.587  41.697  81.097  1.00  0.00           H  
ATOM   1279 HH12 ARG   175      18.988  42.683  80.685  1.00  0.00           H  
ATOM   1280 HH21 ARG   175      17.767  39.967  82.390  1.00  0.00           H  
ATOM   1281 HH22 ARG   175      19.339  39.616  83.162  1.00  0.00           H  
ATOM   1282  N   CYM   176      24.149  42.778  86.335  1.00  0.00           N  
ATOM   1283  CA  CYM   176      24.411  43.143  87.731  1.00  0.00           C  
ATOM   1284  C   CYM   176      23.372  42.526  88.689  1.00  0.00           C  
ATOM   1285  O   CYM   176      22.218  42.374  88.283  1.00  0.00           O  
ATOM   1286  CB  CYM   176      24.339  44.676  87.802  1.00  0.00           C  
ATOM   1287  SG  CYM   176      25.032  45.309  89.345  1.00  0.00           S1-
ATOM   1288  H   CYM   176      23.260  42.357  86.117  1.00  0.00           H  
ATOM   1289  HA  CYM   176      25.405  42.808  88.008  1.00  0.00           H  
ATOM   1290  HB2 CYM   176      24.867  45.111  86.952  1.00  0.00           H  
ATOM   1291  HB3 CYM   176      23.291  44.957  87.703  1.00  0.00           H  
ATOM   1292  N   PRO   177      23.679  42.320  89.984  1.00  0.00           N  
ATOM   1293  CD  PRO   177      25.011  42.065  90.508  1.00  0.00           C  
ATOM   1294  CG  PRO   177      24.803  41.345  91.838  1.00  0.00           C  
ATOM   1295  CB  PRO   177      23.494  41.954  92.331  1.00  0.00           C  
ATOM   1296  CA  PRO   177      22.685  42.109  91.039  1.00  0.00           C  
ATOM   1297  C   PRO   177      21.607  43.203  91.180  1.00  0.00           C  
ATOM   1298  O   PRO   177      20.643  42.985  91.918  1.00  0.00           O  
ATOM   1299  HA  PRO   177      22.178  41.166  90.831  1.00  0.00           H  
ATOM   1300  HB2 PRO   177      23.693  42.933  92.771  1.00  0.00           H  
ATOM   1301  HB3 PRO   177      22.991  41.305  93.048  1.00  0.00           H  
ATOM   1302  HG2 PRO   177      25.623  41.527  92.533  1.00  0.00           H  
ATOM   1303  HG3 PRO   177      24.673  40.276  91.663  1.00  0.00           H  
ATOM   1304  HD2 PRO   177      25.538  43.002  90.679  1.00  0.00           H  
ATOM   1305  HD3 PRO   177      25.574  41.425  89.833  1.00  0.00           H  
ATOM   1306  N   HIP   178      21.701  44.343  90.469  1.00  0.00           N  
ATOM   1307  CA  HIP   178      20.595  45.319  90.327  1.00  0.00           C  
ATOM   1308  CB  HIP   178      21.105  46.776  90.434  1.00  0.00           C  
ATOM   1309  CG  HIP   178      21.610  47.369  89.133  1.00  0.00           C  
ATOM   1310  ND1 HIP   178      22.900  47.302  88.648  1.00  0.00           N1+
ATOM   1311  CE1 HIP   178      22.916  47.823  87.405  1.00  0.00           C  
ATOM   1312  NE2 HIP   178      21.672  48.241  87.095  1.00  0.00           N  
ATOM   1313  CD2 HIP   178      20.846  47.981  88.174  1.00  0.00           C  
ATOM   1314  C   HIP   178      19.718  45.121  89.071  1.00  0.00           C  
ATOM   1315  O   HIP   178      18.768  45.871  88.883  1.00  0.00           O  
ATOM   1316  H   HIP   178      22.560  44.498  89.954  1.00  0.00           H  
ATOM   1317  HA  HIP   178      19.918  45.179  91.171  1.00  0.00           H  
ATOM   1318  HB2 HIP   178      20.277  47.400  90.778  1.00  0.00           H  
ATOM   1319  HB3 HIP   178      21.887  46.839  91.193  1.00  0.00           H  
ATOM   1320  HD1 HIP   178      23.688  46.842  89.113  1.00  0.00           H  
ATOM   1321  HD2 HIP   178      19.776  48.163  88.232  1.00  0.00           H  
ATOM   1322  HE2 HIP   178      21.376  48.585  86.182  1.00  0.00           H  
ATOM   1323  HE1 HIP   178      23.774  47.844  86.740  1.00  0.00           H  
ATOM   1324  N   HIE   179      20.044  44.170  88.192  1.00  0.00           N  
ATOM   1325  CA  HIE   179      19.715  44.233  86.753  1.00  0.00           C  
ATOM   1326  CB  HIE   179      20.948  44.847  86.063  1.00  0.00           C  
ATOM   1327  CG  HIE   179      20.759  45.596  84.769  1.00  0.00           C  
ATOM   1328  CD2 HIE   179      19.910  45.289  83.746  1.00  0.00           C  
ATOM   1329  NE2 HIE   179      20.174  46.194  82.742  1.00  0.00           N  
ATOM   1330  CE1 HIE   179      21.149  47.019  83.154  1.00  0.00           C  
ATOM   1331  ND1 HIE   179      21.529  46.705  84.403  1.00  0.00           N  
ATOM   1332  C   HIE   179      19.341  42.859  86.171  1.00  0.00           C  
ATOM   1333  O   HIE   179      18.433  42.754  85.352  1.00  0.00           O  
ATOM   1334  H   HIE   179      20.802  43.551  88.449  1.00  0.00           H  
ATOM   1335  HA  HIE   179      18.859  44.894  86.595  1.00  0.00           H  
ATOM   1336  HB2 HIE   179      21.402  45.557  86.746  1.00  0.00           H  
ATOM   1337  HB3 HIE   179      21.683  44.061  85.898  1.00  0.00           H  
ATOM   1338  HD2 HIE   179      19.195  44.478  83.713  1.00  0.00           H  
ATOM   1339  HE2 HIE   179      19.741  46.223  81.812  1.00  0.00           H  
ATOM   1340  HE1 HIE   179      21.576  47.817  82.558  1.00  0.00           H  
ATOM   1341  N   GLU   180      19.960  41.787  86.670  1.00  0.00           N  
ATOM   1342  CA  GLU   180      19.574  40.388  86.431  1.00  0.00           C  
ATOM   1343  CB  GLU   180      20.757  39.450  86.761  1.00  0.00           C  
ATOM   1344  CG  GLU   180      22.068  39.719  85.999  1.00  0.00           C  
ATOM   1345  CD  GLU   180      22.025  39.391  84.502  1.00  0.00           C  
ATOM   1346  OE1 GLU   180      23.095  39.334  83.858  1.00  0.00           O  
ATOM   1347  OE2 GLU   180      20.939  39.202  83.908  1.00  0.00           O1-
ATOM   1348  C   GLU   180      18.304  40.023  87.233  1.00  0.00           C  
ATOM   1349  O   GLU   180      18.334  39.181  88.129  1.00  0.00           O  
ATOM   1350  H   GLU   180      20.723  41.936  87.320  1.00  0.00           H  
ATOM   1351  HA  GLU   180      19.321  40.269  85.379  1.00  0.00           H  
ATOM   1352  HB2 GLU   180      20.977  39.542  87.826  1.00  0.00           H  
ATOM   1353  HB3 GLU   180      20.456  38.418  86.572  1.00  0.00           H  
ATOM   1354  HG2 GLU   180      22.353  40.762  86.126  1.00  0.00           H  
ATOM   1355  HG3 GLU   180      22.851  39.113  86.460  1.00  0.00           H  
ATOM   1356  N   ARG   181      17.187  40.718  86.962  1.00  0.00           N  
ATOM   1357  CA  ARG   181      15.936  40.633  87.754  1.00  0.00           C  
ATOM   1358  CB  ARG   181      15.922  41.721  88.844  1.00  0.00           C  
ATOM   1359  CG  ARG   181      17.024  41.529  89.895  1.00  0.00           C  
ATOM   1360  CD  ARG   181      16.847  42.505  91.061  1.00  0.00           C  
ATOM   1361  NE  ARG   181      17.924  42.331  92.050  1.00  0.00           N  
ATOM   1362  CZ  ARG   181      17.956  41.541  93.105  1.00  0.00           C  
ATOM   1363  NH1 ARG   181      16.941  40.812  93.476  1.00  0.00           N  
ATOM   1364  NH2 ARG   181      19.052  41.482  93.804  1.00  0.00           N1+
ATOM   1365  C   ARG   181      14.636  40.691  86.946  1.00  0.00           C  
ATOM   1366  O   ARG   181      13.597  40.290  87.461  1.00  0.00           O  
ATOM   1367  H   ARG   181      17.276  41.440  86.254  1.00  0.00           H  
ATOM   1368  HA  ARG   181      15.907  39.659  88.249  1.00  0.00           H  
ATOM   1369  HB2 ARG   181      16.028  42.704  88.380  1.00  0.00           H  
ATOM   1370  HB3 ARG   181      14.957  41.687  89.354  1.00  0.00           H  
ATOM   1371  HG2 ARG   181      16.984  40.507  90.275  1.00  0.00           H  
ATOM   1372  HG3 ARG   181      18.000  41.701  89.439  1.00  0.00           H  
ATOM   1373  HD2 ARG   181      16.883  43.526  90.674  1.00  0.00           H  
ATOM   1374  HD3 ARG   181      15.871  42.353  91.524  1.00  0.00           H  
ATOM   1375  HE  ARG   181      18.796  42.812  91.866  1.00  0.00           H  
ATOM   1376 HH11 ARG   181      17.006  40.213  94.277  1.00  0.00           H  
ATOM   1377 HH12 ARG   181      16.104  40.840  92.922  1.00  0.00           H  
ATOM   1378 HH21 ARG   181      19.124  40.903  94.618  1.00  0.00           H  
ATOM   1379 HH22 ARG   181      19.849  42.011  93.464  1.00  0.00           H  
ATOM   1380  N   CYS   182      14.675  41.165  85.702  1.00  0.00           N  
ATOM   1381  CA  CYS   182      13.536  41.200  84.781  1.00  0.00           C  
ATOM   1382  CB  CYS   182      12.689  42.460  85.029  1.00  0.00           C  
ATOM   1383  SG  CYS   182      11.363  42.099  86.216  1.00  0.00           S  
ATOM   1384  C   CYS   182      14.042  41.171  83.336  1.00  0.00           C  
ATOM   1385  O   CYS   182      14.969  41.906  83.002  1.00  0.00           O  
ATOM   1386  H   CYS   182      15.560  41.478  85.333  1.00  0.00           H  
ATOM   1387  HA  CYS   182      12.914  40.317  84.939  1.00  0.00           H  
ATOM   1388  HB2 CYS   182      13.320  43.270  85.401  1.00  0.00           H  
ATOM   1389  HB3 CYS   182      12.230  42.789  84.095  1.00  0.00           H  
ATOM   1390  HG  CYS   182      12.112  41.414  87.098  1.00  0.00           H  
ATOM   1391  N   SER   183      13.396  40.360  82.491  1.00  0.00           N  
ATOM   1392  CA  SER   183      13.817  40.035  81.117  1.00  0.00           C  
ATOM   1393  CB  SER   183      13.705  41.277  80.226  1.00  0.00           C  
ATOM   1394  OG  SER   183      13.662  40.889  78.875  1.00  0.00           O  
ATOM   1395  C   SER   183      15.201  39.370  80.991  1.00  0.00           C  
ATOM   1396  O   SER   183      16.094  39.555  81.822  1.00  0.00           O  
ATOM   1397  H   SER   183      12.623  39.829  82.859  1.00  0.00           H  
ATOM   1398  HA  SER   183      13.095  39.316  80.729  1.00  0.00           H  
ATOM   1399  HB2 SER   183      12.789  41.820  80.462  1.00  0.00           H  
ATOM   1400  HB3 SER   183      14.561  41.931  80.396  1.00  0.00           H  
ATOM   1401  HG  SER   183      14.216  41.517  78.369  1.00  0.00           H  
ATOM   1402  N   ASP   184      15.407  38.597  79.925  1.00  0.00           N  
ATOM   1403  CA  ASP   184      16.744  38.166  79.504  1.00  0.00           C  
ATOM   1404  CB  ASP   184      16.621  37.004  78.502  1.00  0.00           C  
ATOM   1405  CG  ASP   184      16.069  37.492  77.162  1.00  0.00           C  
ATOM   1406  OD1 ASP   184      16.854  37.527  76.190  1.00  0.00           O  
ATOM   1407  OD2 ASP   184      14.916  37.973  77.165  1.00  0.00           O1-
ATOM   1408  C   ASP   184      17.520  39.350  78.900  1.00  0.00           C  
ATOM   1409  O   ASP   184      18.668  39.578  79.267  1.00  0.00           O  
ATOM   1410  H   ASP   184      14.673  38.523  79.221  1.00  0.00           H  
ATOM   1411  HA  ASP   184      17.297  37.809  80.373  1.00  0.00           H  
ATOM   1412  HB2 ASP   184      17.611  36.569  78.351  1.00  0.00           H  
ATOM   1413  HB3 ASP   184      15.970  36.230  78.913  1.00  0.00           H  
ATOM   1414  N   SER   185      16.847  40.147  78.064  1.00  0.00           N  
ATOM   1415  CA  SER   185      17.396  41.222  77.232  1.00  0.00           C  
ATOM   1416  CB  SER   185      17.265  40.848  75.749  1.00  0.00           C  
ATOM   1417  OG  SER   185      18.044  39.711  75.427  1.00  0.00           O  
ATOM   1418  C   SER   185      16.674  42.537  77.534  1.00  0.00           C  
ATOM   1419  O   SER   185      15.485  42.535  77.859  1.00  0.00           O  
ATOM   1420  H   SER   185      15.905  39.843  77.834  1.00  0.00           H  
ATOM   1421  HA  SER   185      18.454  41.356  77.456  1.00  0.00           H  
ATOM   1422  HB2 SER   185      16.218  40.649  75.512  1.00  0.00           H  
ATOM   1423  HB3 SER   185      17.607  41.686  75.142  1.00  0.00           H  
ATOM   1424  HG  SER   185      17.547  38.891  75.685  1.00  0.00           H  
ATOM   1425  N   ASP   186      17.370  43.672  77.474  1.00  0.00           N  
ATOM   1426  CA  ASP   186      16.915  44.912  78.113  1.00  0.00           C  
ATOM   1427  CB  ASP   186      17.310  44.897  79.597  1.00  0.00           C  
ATOM   1428  CG  ASP   186      18.820  45.016  79.789  1.00  0.00           C  
ATOM   1429  OD1 ASP   186      19.550  44.013  79.620  1.00  0.00           O  
ATOM   1430  OD2 ASP   186      19.293  46.127  80.108  1.00  0.00           O1-
ATOM   1431  C   ASP   186      17.411  46.194  77.426  1.00  0.00           C  
ATOM   1432  O   ASP   186      18.460  46.230  76.777  1.00  0.00           O  
ATOM   1433  H   ASP   186      18.320  43.651  77.112  1.00  0.00           H  
ATOM   1434  HA  ASP   186      15.825  44.935  78.069  1.00  0.00           H  
ATOM   1435  HB2 ASP   186      16.818  45.732  80.099  1.00  0.00           H  
ATOM   1436  HB3 ASP   186      16.951  43.978  80.063  1.00  0.00           H  
ATOM   1437  N   GLY   187      16.625  47.266  77.572  1.00  0.00           N  
ATOM   1438  CA  GLY   187      16.836  48.540  76.885  1.00  0.00           C  
ATOM   1439  C   GLY   187      16.689  48.386  75.371  1.00  0.00           C  
ATOM   1440  O   GLY   187      15.600  48.556  74.834  1.00  0.00           O  
ATOM   1441  H   GLY   187      15.791  47.170  78.130  1.00  0.00           H  
ATOM   1442  HA2 GLY   187      16.100  49.266  77.229  1.00  0.00           H  
ATOM   1443  HA3 GLY   187      17.832  48.920  77.114  1.00  0.00           H  
ATOM   1444  N   LEU   188      17.794  48.044  74.706  1.00  0.00           N  
ATOM   1445  CA  LEU   188      17.918  47.861  73.255  1.00  0.00           C  
ATOM   1446  CB  LEU   188      18.342  49.205  72.604  1.00  0.00           C  
ATOM   1447  CG  LEU   188      17.293  50.336  72.622  1.00  0.00           C  
ATOM   1448  CD1 LEU   188      17.909  51.629  72.090  1.00  0.00           C  
ATOM   1449  CD2 LEU   188      16.077  50.012  71.749  1.00  0.00           C  
ATOM   1450  C   LEU   188      18.881  46.707  72.884  1.00  0.00           C  
ATOM   1451  O   LEU   188      19.350  46.662  71.746  1.00  0.00           O  
ATOM   1452  H   LEU   188      18.598  47.819  75.276  1.00  0.00           H  
ATOM   1453  HA  LEU   188      16.946  47.571  72.857  1.00  0.00           H  
ATOM   1454  HB2 LEU   188      19.246  49.556  73.105  1.00  0.00           H  
ATOM   1455  HB3 LEU   188      18.603  49.030  71.560  1.00  0.00           H  
ATOM   1456  HG  LEU   188      16.965  50.525  73.643  1.00  0.00           H  
ATOM   1457 HD11 LEU   188      18.742  51.921  72.730  1.00  0.00           H  
ATOM   1458 HD12 LEU   188      17.169  52.428  72.097  1.00  0.00           H  
ATOM   1459 HD13 LEU   188      18.274  51.480  71.073  1.00  0.00           H  
ATOM   1460 HD21 LEU   188      15.549  49.149  72.152  1.00  0.00           H  
ATOM   1461 HD22 LEU   188      16.391  49.803  70.727  1.00  0.00           H  
ATOM   1462 HD23 LEU   188      15.389  50.857  71.750  1.00  0.00           H  
ATOM   1463  N   ALA   189      19.233  45.805  73.819  1.00  0.00           N  
ATOM   1464  CA  ALA   189      20.303  44.814  73.619  1.00  0.00           C  
ATOM   1465  CB  ALA   189      21.625  45.533  73.879  1.00  0.00           C  
ATOM   1466  C   ALA   189      20.236  43.566  74.543  1.00  0.00           C  
ATOM   1467  O   ALA   189      19.591  43.618  75.594  1.00  0.00           O  
ATOM   1468  H   ALA   189      18.814  45.851  74.742  1.00  0.00           H  
ATOM   1469  HA  ALA   189      20.273  44.492  72.579  1.00  0.00           H  
ATOM   1470  HB1 ALA   189      22.467  44.864  73.699  1.00  0.00           H  
ATOM   1471  HB2 ALA   189      21.629  45.854  74.913  1.00  0.00           H  
ATOM   1472  HB3 ALA   189      21.718  46.412  73.246  1.00  0.00           H  
ATOM   1473  N   PRO   190      20.953  42.467  74.219  1.00  0.00           N  
ATOM   1474  CD  PRO   190      21.539  42.157  72.922  1.00  0.00           C  
ATOM   1475  CG  PRO   190      21.226  40.684  72.700  1.00  0.00           C  
ATOM   1476  CB  PRO   190      21.324  40.099  74.107  1.00  0.00           C  
ATOM   1477  CA  PRO   190      21.016  41.266  75.062  1.00  0.00           C  
ATOM   1478  C   PRO   190      22.003  41.377  76.253  1.00  0.00           C  
ATOM   1479  O   PRO   190      22.793  42.328  76.323  1.00  0.00           O  
ATOM   1480  HA  PRO   190      20.028  41.105  75.481  1.00  0.00           H  
ATOM   1481  HB2 PRO   190      22.330  39.728  74.270  1.00  0.00           H  
ATOM   1482  HB3 PRO   190      20.609  39.286  74.232  1.00  0.00           H  
ATOM   1483  HG2 PRO   190      21.935  40.215  72.017  1.00  0.00           H  
ATOM   1484  HG3 PRO   190      20.206  40.579  72.329  1.00  0.00           H  
ATOM   1485  HD2 PRO   190      22.618  42.308  72.963  1.00  0.00           H  
ATOM   1486  HD3 PRO   190      21.112  42.735  72.106  1.00  0.00           H  
ATOM   1487  N   PRO   191      21.982  40.432  77.220  1.00  0.00           N  
ATOM   1488  CD  PRO   191      21.130  39.248  77.230  1.00  0.00           C  
ATOM   1489  CG  PRO   191      21.494  38.480  78.500  1.00  0.00           C  
ATOM   1490  CB  PRO   191      21.914  39.601  79.448  1.00  0.00           C  
ATOM   1491  CA  PRO   191      22.663  40.557  78.519  1.00  0.00           C  
ATOM   1492  C   PRO   191      24.167  40.239  78.522  1.00  0.00           C  
ATOM   1493  O   PRO   191      24.811  40.393  79.557  1.00  0.00           O  
ATOM   1494  HA  PRO   191      22.545  41.574  78.893  1.00  0.00           H  
ATOM   1495  HB2 PRO   191      22.538  39.238  80.264  1.00  0.00           H  
ATOM   1496  HB3 PRO   191      21.036  40.103  79.846  1.00  0.00           H  
ATOM   1497  HG2 PRO   191      22.343  37.825  78.303  1.00  0.00           H  
ATOM   1498  HG3 PRO   191      20.651  37.907  78.886  1.00  0.00           H  
ATOM   1499  HD2 PRO   191      21.299  38.616  76.359  1.00  0.00           H  
ATOM   1500  HD3 PRO   191      20.085  39.552  77.261  1.00  0.00           H  
ATOM   1501  N   GLN   192      24.730  39.784  77.400  1.00  0.00           N  
ATOM   1502  CA  GLN   192      26.177  39.611  77.195  1.00  0.00           C  
ATOM   1503  CB  GLN   192      26.480  38.445  76.228  1.00  0.00           C  
ATOM   1504  CG  GLN   192      25.736  37.118  76.452  1.00  0.00           C  
ATOM   1505  CD  GLN   192      24.386  37.043  75.733  1.00  0.00           C  
ATOM   1506  OE1 GLN   192      23.642  38.001  75.623  1.00  0.00           O  
ATOM   1507  NE2 GLN   192      23.988  35.893  75.237  1.00  0.00           N  
ATOM   1508  C   GLN   192      26.837  40.879  76.631  1.00  0.00           C  
ATOM   1509  O   GLN   192      28.059  41.022  76.651  1.00  0.00           O  
ATOM   1510  H   GLN   192      24.117  39.525  76.634  1.00  0.00           H  
ATOM   1511  HA  GLN   192      26.645  39.395  78.152  1.00  0.00           H  
ATOM   1512  HB2 GLN   192      26.299  38.769  75.202  1.00  0.00           H  
ATOM   1513  HB3 GLN   192      27.548  38.240  76.307  1.00  0.00           H  
ATOM   1514  HG2 GLN   192      26.366  36.318  76.064  1.00  0.00           H  
ATOM   1515  HG3 GLN   192      25.594  36.944  77.519  1.00  0.00           H  
ATOM   1516 HE21 GLN   192      24.588  35.090  75.254  1.00  0.00           H  
ATOM   1517 HE22 GLN   192      23.122  35.915  74.724  1.00  0.00           H  
ATOM   1518  N   HID   193      26.037  41.792  76.076  1.00  0.00           N  
ATOM   1519  CA  HID   193      26.509  42.841  75.184  1.00  0.00           C  
ATOM   1520  CB  HID   193      25.534  43.006  74.007  1.00  0.00           C  
ATOM   1521  CG  HID   193      25.458  41.758  73.158  1.00  0.00           C  
ATOM   1522  ND1 HID   193      26.001  41.569  71.906  1.00  0.00           N  
ATOM   1523  CE1 HID   193      25.745  40.309  71.525  1.00  0.00           C  
ATOM   1524  NE2 HID   193      25.065  39.658  72.477  1.00  0.00           N  
ATOM   1525  CD2 HID   193      24.874  40.572  73.512  1.00  0.00           C  
ATOM   1526  C   HID   193      26.771  44.102  75.998  1.00  0.00           C  
ATOM   1527  O   HID   193      25.892  44.947  76.178  1.00  0.00           O  
ATOM   1528  H   HID   193      25.038  41.685  76.184  1.00  0.00           H  
ATOM   1529  HA  HID   193      27.462  42.532  74.749  1.00  0.00           H  
ATOM   1530  HB2 HID   193      24.540  43.249  74.384  1.00  0.00           H  
ATOM   1531  HB3 HID   193      25.871  43.836  73.384  1.00  0.00           H  
ATOM   1532  HD1 HID   193      26.475  42.254  71.324  1.00  0.00           H  
ATOM   1533  HD2 HID   193      24.371  40.371  74.444  1.00  0.00           H  
ATOM   1534  HE1 HID   193      26.039  39.878  70.578  1.00  0.00           H  
ATOM   1535  N   LEU   194      28.005  44.192  76.509  1.00  0.00           N  
ATOM   1536  CA  LEU   194      28.493  45.302  77.331  1.00  0.00           C  
ATOM   1537  CB  LEU   194      29.935  44.969  77.758  1.00  0.00           C  
ATOM   1538  CG  LEU   194      30.641  46.040  78.612  1.00  0.00           C  
ATOM   1539  CD1 LEU   194      29.870  46.401  79.884  1.00  0.00           C  
ATOM   1540  CD2 LEU   194      32.024  45.538  79.029  1.00  0.00           C  
ATOM   1541  C   LEU   194      28.376  46.663  76.623  1.00  0.00           C  
ATOM   1542  O   LEU   194      28.122  47.673  77.278  1.00  0.00           O  
ATOM   1543  H   LEU   194      28.611  43.387  76.395  1.00  0.00           H  
ATOM   1544  HA  LEU   194      27.875  45.349  78.220  1.00  0.00           H  
ATOM   1545  HB2 LEU   194      29.913  44.034  78.317  1.00  0.00           H  
ATOM   1546  HB3 LEU   194      30.533  44.795  76.864  1.00  0.00           H  
ATOM   1547  HG  LEU   194      30.773  46.941  78.014  1.00  0.00           H  
ATOM   1548 HD11 LEU   194      29.716  45.513  80.498  1.00  0.00           H  
ATOM   1549 HD12 LEU   194      28.911  46.843  79.632  1.00  0.00           H  
ATOM   1550 HD13 LEU   194      30.433  47.140  80.451  1.00  0.00           H  
ATOM   1551 HD21 LEU   194      32.548  46.321  79.575  1.00  0.00           H  
ATOM   1552 HD22 LEU   194      32.607  45.276  78.146  1.00  0.00           H  
ATOM   1553 HD23 LEU   194      31.932  44.657  79.665  1.00  0.00           H  
ATOM   1554  N   ILE   195      28.482  46.659  75.294  1.00  0.00           N  
ATOM   1555  CA  ILE   195      28.309  47.800  74.394  1.00  0.00           C  
ATOM   1556  CB  ILE   195      29.568  47.984  73.518  1.00  0.00           C  
ATOM   1557  CG2 ILE   195      29.958  46.701  72.748  1.00  0.00           C  
ATOM   1558  CG1 ILE   195      29.346  49.171  72.561  1.00  0.00           C  
ATOM   1559  CD1 ILE   195      30.614  49.629  71.848  1.00  0.00           C  
ATOM   1560  C   ILE   195      27.005  47.644  73.597  1.00  0.00           C  
ATOM   1561  O   ILE   195      26.676  46.548  73.139  1.00  0.00           O  
ATOM   1562  H   ILE   195      28.605  45.762  74.852  1.00  0.00           H  
ATOM   1563  HA  ILE   195      28.209  48.702  75.001  1.00  0.00           H  
ATOM   1564  HB  ILE   195      30.394  48.233  74.185  1.00  0.00           H  
ATOM   1565 HG12 ILE   195      28.610  48.893  71.807  1.00  0.00           H  
ATOM   1566 HG13 ILE   195      28.955  50.018  73.127  1.00  0.00           H  
ATOM   1567 HG21 ILE   195      30.113  45.869  73.432  1.00  0.00           H  
ATOM   1568 HG22 ILE   195      30.892  46.852  72.210  1.00  0.00           H  
ATOM   1569 HG23 ILE   195      29.178  46.433  72.036  1.00  0.00           H  
ATOM   1570 HD11 ILE   195      31.357  49.941  72.580  1.00  0.00           H  
ATOM   1571 HD12 ILE   195      30.370  50.463  71.192  1.00  0.00           H  
ATOM   1572 HD13 ILE   195      31.023  48.823  71.247  1.00  0.00           H  
ATOM   1573  N   ARG   196      26.244  48.737  73.468  1.00  0.00           N  
ATOM   1574  CA  ARG   196      24.833  48.731  73.052  1.00  0.00           C  
ATOM   1575  CB  ARG   196      23.947  48.685  74.311  1.00  0.00           C  
ATOM   1576  CG  ARG   196      24.204  47.475  75.225  1.00  0.00           C  
ATOM   1577  CD  ARG   196      23.253  47.480  76.426  1.00  0.00           C  
ATOM   1578  NE  ARG   196      23.082  46.124  76.989  1.00  0.00           N  
ATOM   1579  CZ  ARG   196      22.073  45.738  77.756  1.00  0.00           C  
ATOM   1580  NH1 ARG   196      21.307  46.616  78.331  1.00  0.00           N  
ATOM   1581  NH2 ARG   196      21.813  44.484  77.978  1.00  0.00           N1+
ATOM   1582  C   ARG   196      24.490  49.959  72.205  1.00  0.00           C  
ATOM   1583  O   ARG   196      25.077  51.021  72.381  1.00  0.00           O  
ATOM   1584  H   ARG   196      26.575  49.601  73.890  1.00  0.00           H  
ATOM   1585  HA  ARG   196      24.638  47.848  72.444  1.00  0.00           H  
ATOM   1586  HB2 ARG   196      24.132  49.589  74.886  1.00  0.00           H  
ATOM   1587  HB3 ARG   196      22.901  48.683  74.001  1.00  0.00           H  
ATOM   1588  HG2 ARG   196      24.071  46.563  74.643  1.00  0.00           H  
ATOM   1589  HG3 ARG   196      25.223  47.498  75.609  1.00  0.00           H  
ATOM   1590  HD2 ARG   196      23.642  48.164  77.184  1.00  0.00           H  
ATOM   1591  HD3 ARG   196      22.281  47.853  76.098  1.00  0.00           H  
ATOM   1592  HE  ARG   196      23.739  45.412  76.689  1.00  0.00           H  
ATOM   1593 HH11 ARG   196      20.537  46.310  78.931  1.00  0.00           H  
ATOM   1594 HH12 ARG   196      21.440  47.590  78.159  1.00  0.00           H  
ATOM   1595 HH21 ARG   196      20.999  44.247  78.550  1.00  0.00           H  
ATOM   1596 HH22 ARG   196      22.318  43.760  77.483  1.00  0.00           H  
ATOM   1597  N   VAL   197      23.526  49.832  71.297  1.00  0.00           N  
ATOM   1598  CA  VAL   197      23.114  50.900  70.365  1.00  0.00           C  
ATOM   1599  CB  VAL   197      22.852  50.287  68.976  1.00  0.00           C  
ATOM   1600  CG1 VAL   197      22.112  51.171  67.963  1.00  0.00           C  
ATOM   1601  CG2 VAL   197      24.194  49.919  68.338  1.00  0.00           C  
ATOM   1602  C   VAL   197      21.924  51.692  70.910  1.00  0.00           C  
ATOM   1603  O   VAL   197      21.138  51.186  71.705  1.00  0.00           O  
ATOM   1604  H   VAL   197      23.039  48.947  71.234  1.00  0.00           H  
ATOM   1605  HA  VAL   197      23.937  51.607  70.250  1.00  0.00           H  
ATOM   1606  HB  VAL   197      22.264  49.383  69.117  1.00  0.00           H  
ATOM   1607 HG11 VAL   197      22.029  50.647  67.010  1.00  0.00           H  
ATOM   1608 HG12 VAL   197      22.646  52.109  67.808  1.00  0.00           H  
ATOM   1609 HG13 VAL   197      21.099  51.376  68.311  1.00  0.00           H  
ATOM   1610 HG21 VAL   197      24.017  49.254  67.497  1.00  0.00           H  
ATOM   1611 HG22 VAL   197      24.843  49.411  69.050  1.00  0.00           H  
ATOM   1612 HG23 VAL   197      24.698  50.817  67.988  1.00  0.00           H  
ATOM   1613  N   GLU   198      21.793  52.938  70.453  1.00  0.00           N  
ATOM   1614  CA  GLU   198      20.733  53.880  70.840  1.00  0.00           C  
ATOM   1615  CB  GLU   198      21.313  54.775  71.941  1.00  0.00           C  
ATOM   1616  CG  GLU   198      20.270  55.459  72.819  1.00  0.00           C  
ATOM   1617  CD  GLU   198      21.001  56.162  73.965  1.00  0.00           C  
ATOM   1618  OE1 GLU   198      21.116  55.546  75.049  1.00  0.00           O  
ATOM   1619  OE2 GLU   198      21.492  57.288  73.735  1.00  0.00           O1-
ATOM   1620  C   GLU   198      20.185  54.676  69.633  1.00  0.00           C  
ATOM   1621  O   GLU   198      19.015  55.064  69.602  1.00  0.00           O  
ATOM   1622  H   GLU   198      22.527  53.289  69.851  1.00  0.00           H  
ATOM   1623  HA  GLU   198      19.896  53.323  71.258  1.00  0.00           H  
ATOM   1624  HB2 GLU   198      21.940  54.163  72.593  1.00  0.00           H  
ATOM   1625  HB3 GLU   198      21.943  55.536  71.486  1.00  0.00           H  
ATOM   1626  HG2 GLU   198      19.703  56.179  72.226  1.00  0.00           H  
ATOM   1627  HG3 GLU   198      19.581  54.709  73.216  1.00  0.00           H  
ATOM   1628  N   GLY   199      20.997  54.843  68.579  1.00  0.00           N  
ATOM   1629  CA  GLY   199      20.539  55.281  67.261  1.00  0.00           C  
ATOM   1630  C   GLY   199      19.468  54.333  66.718  1.00  0.00           C  
ATOM   1631  O   GLY   199      19.649  53.116  66.696  1.00  0.00           O  
ATOM   1632  H   GLY   199      21.957  54.535  68.663  1.00  0.00           H  
ATOM   1633  HA2 GLY   199      20.131  56.289  67.340  1.00  0.00           H  
ATOM   1634  HA3 GLY   199      21.374  55.297  66.561  1.00  0.00           H  
ATOM   1635  N   ASN   200      18.328  54.889  66.307  1.00  0.00           N  
ATOM   1636  CA  ASN   200      17.165  54.113  65.876  1.00  0.00           C  
ATOM   1637  CB  ASN   200      15.898  54.963  66.084  1.00  0.00           C  
ATOM   1638  CG  ASN   200      15.312  54.839  67.484  1.00  0.00           C  
ATOM   1639  ND2 ASN   200      16.082  54.979  68.542  1.00  0.00           N  
ATOM   1640  OD1 ASN   200      14.129  54.610  67.652  1.00  0.00           O  
ATOM   1641  C   ASN   200      17.377  53.610  64.437  1.00  0.00           C  
ATOM   1642  O   ASN   200      17.029  54.278  63.466  1.00  0.00           O  
ATOM   1643  H   ASN   200      18.262  55.894  66.285  1.00  0.00           H  
ATOM   1644  HA  ASN   200      17.073  53.225  66.506  1.00  0.00           H  
ATOM   1645  HB2 ASN   200      16.099  56.011  65.866  1.00  0.00           H  
ATOM   1646  HB3 ASN   200      15.131  54.621  65.389  1.00  0.00           H  
ATOM   1647 HD21 ASN   200      17.084  55.100  68.483  1.00  0.00           H  
ATOM   1648 HD22 ASN   200      15.630  54.866  69.431  1.00  0.00           H  
ATOM   1649  N   LEU   201      17.980  52.425  64.327  1.00  0.00           N  
ATOM   1650  CA  LEU   201      18.526  51.835  63.103  1.00  0.00           C  
ATOM   1651  CB  LEU   201      20.058  52.041  63.083  1.00  0.00           C  
ATOM   1652  CG  LEU   201      20.555  53.496  63.011  1.00  0.00           C  
ATOM   1653  CD1 LEU   201      22.075  53.504  63.181  1.00  0.00           C  
ATOM   1654  CD2 LEU   201      20.194  54.146  61.676  1.00  0.00           C  
ATOM   1655  C   LEU   201      18.205  50.336  63.040  1.00  0.00           C  
ATOM   1656  O   LEU   201      17.867  49.715  64.049  1.00  0.00           O  
ATOM   1657  H   LEU   201      18.236  51.962  65.190  1.00  0.00           H  
ATOM   1658  HA  LEU   201      18.081  52.315  62.231  1.00  0.00           H  
ATOM   1659  HB2 LEU   201      20.466  51.583  63.987  1.00  0.00           H  
ATOM   1660  HB3 LEU   201      20.477  51.502  62.233  1.00  0.00           H  
ATOM   1661  HG  LEU   201      20.121  54.078  63.823  1.00  0.00           H  
ATOM   1662 HD11 LEU   201      22.555  52.995  62.347  1.00  0.00           H  
ATOM   1663 HD12 LEU   201      22.352  53.029  64.121  1.00  0.00           H  
ATOM   1664 HD13 LEU   201      22.424  54.537  63.194  1.00  0.00           H  
ATOM   1665 HD21 LEU   201      20.614  55.154  61.644  1.00  0.00           H  
ATOM   1666 HD22 LEU   201      19.114  54.232  61.576  1.00  0.00           H  
ATOM   1667 HD23 LEU   201      20.608  53.578  60.845  1.00  0.00           H  
ATOM   1668  N   ARG   202      18.386  49.715  61.866  1.00  0.00           N  
ATOM   1669  CA  ARG   202      18.499  48.252  61.794  1.00  0.00           C  
ATOM   1670  CB  ARG   202      18.331  47.759  60.348  1.00  0.00           C  
ATOM   1671  CG  ARG   202      18.259  46.223  60.285  1.00  0.00           C  
ATOM   1672  CD  ARG   202      18.031  45.695  58.860  1.00  0.00           C  
ATOM   1673  NE  ARG   202      16.709  46.073  58.311  1.00  0.00           N  
ATOM   1674  CZ  ARG   202      15.560  45.438  58.478  1.00  0.00           C  
ATOM   1675  NH1 ARG   202      15.453  44.358  59.203  1.00  0.00           N  
ATOM   1676  NH2 ARG   202      14.476  45.886  57.909  1.00  0.00           N1+
ATOM   1677  C   ARG   202      19.834  47.845  62.428  1.00  0.00           C  
ATOM   1678  O   ARG   202      20.887  48.287  61.974  1.00  0.00           O  
ATOM   1679  H   ARG   202      18.718  50.268  61.090  1.00  0.00           H  
ATOM   1680  HA  ARG   202      17.698  47.824  62.400  1.00  0.00           H  
ATOM   1681  HB2 ARG   202      17.406  48.177  59.947  1.00  0.00           H  
ATOM   1682  HB3 ARG   202      19.166  48.113  59.741  1.00  0.00           H  
ATOM   1683  HG2 ARG   202      19.199  45.808  60.652  1.00  0.00           H  
ATOM   1684  HG3 ARG   202      17.455  45.869  60.932  1.00  0.00           H  
ATOM   1685  HD2 ARG   202      18.814  46.093  58.212  1.00  0.00           H  
ATOM   1686  HD3 ARG   202      18.135  44.609  58.865  1.00  0.00           H  
ATOM   1687  HE  ARG   202      16.687  46.897  57.733  1.00  0.00           H  
ATOM   1688 HH11 ARG   202      14.570  43.894  59.310  1.00  0.00           H  
ATOM   1689 HH12 ARG   202      16.272  43.988  59.653  1.00  0.00           H  
ATOM   1690 HH21 ARG   202      13.605  45.403  58.037  1.00  0.00           H  
ATOM   1691 HH22 ARG   202      14.504  46.709  57.335  1.00  0.00           H  
ATOM   1692  N   VAL   203      19.770  47.009  63.459  1.00  0.00           N  
ATOM   1693  CA  VAL   203      20.872  46.679  64.373  1.00  0.00           C  
ATOM   1694  CB  VAL   203      20.778  47.538  65.656  1.00  0.00           C  
ATOM   1695  CG1 VAL   203      19.471  47.322  66.433  1.00  0.00           C  
ATOM   1696  CG2 VAL   203      21.940  47.310  66.628  1.00  0.00           C  
ATOM   1697  C   VAL   203      20.878  45.176  64.654  1.00  0.00           C  
ATOM   1698  O   VAL   203      19.832  44.534  64.587  1.00  0.00           O  
ATOM   1699  H   VAL   203      18.863  46.671  63.740  1.00  0.00           H  
ATOM   1700  HA  VAL   203      21.815  46.921  63.884  1.00  0.00           H  
ATOM   1701  HB  VAL   203      20.812  48.586  65.355  1.00  0.00           H  
ATOM   1702 HG11 VAL   203      19.383  46.283  66.750  1.00  0.00           H  
ATOM   1703 HG12 VAL   203      18.615  47.583  65.812  1.00  0.00           H  
ATOM   1704 HG13 VAL   203      19.454  47.967  67.312  1.00  0.00           H  
ATOM   1705 HG21 VAL   203      21.946  46.286  66.998  1.00  0.00           H  
ATOM   1706 HG22 VAL   203      21.832  47.976  67.478  1.00  0.00           H  
ATOM   1707 HG23 VAL   203      22.885  47.526  66.136  1.00  0.00           H  
ATOM   1708  N   GLU   204      22.051  44.619  64.946  1.00  0.00           N  
ATOM   1709  CA  GLU   204      22.272  43.181  65.138  1.00  0.00           C  
ATOM   1710  CB  GLU   204      22.639  42.565  63.769  1.00  0.00           C  
ATOM   1711  CG  GLU   204      23.258  41.162  63.767  1.00  0.00           C  
ATOM   1712  CD  GLU   204      22.244  40.086  64.166  1.00  0.00           C  
ATOM   1713  OE1 GLU   204      21.726  40.188  65.301  1.00  0.00           O  
ATOM   1714  OE2 GLU   204      22.003  39.187  63.333  1.00  0.00           O1-
ATOM   1715  C   GLU   204      23.305  42.945  66.258  1.00  0.00           C  
ATOM   1716  O   GLU   204      24.227  43.746  66.445  1.00  0.00           O  
ATOM   1717  H   GLU   204      22.866  45.220  64.987  1.00  0.00           H  
ATOM   1718  HA  GLU   204      21.341  42.713  65.464  1.00  0.00           H  
ATOM   1719  HB2 GLU   204      21.743  42.549  63.148  1.00  0.00           H  
ATOM   1720  HB3 GLU   204      23.341  43.225  63.272  1.00  0.00           H  
ATOM   1721  HG2 GLU   204      23.629  40.960  62.759  1.00  0.00           H  
ATOM   1722  HG3 GLU   204      24.125  41.139  64.431  1.00  0.00           H  
ATOM   1723  N   TYR   205      23.147  41.843  66.999  1.00  0.00           N  
ATOM   1724  CA  TYR   205      23.818  41.533  68.267  1.00  0.00           C  
ATOM   1725  CB  TYR   205      22.890  41.846  69.452  1.00  0.00           C  
ATOM   1726  CG  TYR   205      22.654  43.311  69.757  1.00  0.00           C  
ATOM   1727  CD1 TYR   205      21.530  43.977  69.234  1.00  0.00           C  
ATOM   1728  CE1 TYR   205      21.278  45.316  69.591  1.00  0.00           C  
ATOM   1729  CZ  TYR   205      22.159  45.994  70.460  1.00  0.00           C  
ATOM   1730  OH  TYR   205      21.895  47.274  70.832  1.00  0.00           O  
ATOM   1731  CE2 TYR   205      23.295  45.329  70.969  1.00  0.00           C  
ATOM   1732  CD2 TYR   205      23.540  43.991  70.613  1.00  0.00           C  
ATOM   1733  C   TYR   205      24.261  40.062  68.312  1.00  0.00           C  
ATOM   1734  O   TYR   205      23.507  39.170  68.692  1.00  0.00           O  
ATOM   1735  H   TYR   205      22.451  41.168  66.669  1.00  0.00           H  
ATOM   1736  HA  TYR   205      24.706  42.157  68.367  1.00  0.00           H  
ATOM   1737  HB2 TYR   205      21.928  41.357  69.288  1.00  0.00           H  
ATOM   1738  HB3 TYR   205      23.322  41.395  70.346  1.00  0.00           H  
ATOM   1739  HD1 TYR   205      20.855  43.456  68.567  1.00  0.00           H  
ATOM   1740  HD2 TYR   205      24.407  43.484  71.005  1.00  0.00           H  
ATOM   1741  HE1 TYR   205      20.408  45.826  69.204  1.00  0.00           H  
ATOM   1742  HE2 TYR   205      23.972  45.846  71.629  1.00  0.00           H  
ATOM   1743  HH  TYR   205      20.935  47.360  70.955  1.00  0.00           H  
ATOM   1744  N   LEU   206      25.521  39.819  67.951  1.00  0.00           N  
ATOM   1745  CA  LEU   206      26.173  38.502  67.959  1.00  0.00           C  
ATOM   1746  CB  LEU   206      25.711  37.676  66.732  1.00  0.00           C  
ATOM   1747  CG  LEU   206      25.714  38.364  65.349  1.00  0.00           C  
ATOM   1748  CD1 LEU   206      27.120  38.643  64.816  1.00  0.00           C  
ATOM   1749  CD2 LEU   206      25.004  37.476  64.328  1.00  0.00           C  
ATOM   1750  C   LEU   206      27.697  38.665  68.075  1.00  0.00           C  
ATOM   1751  O   LEU   206      28.201  39.788  68.058  1.00  0.00           O  
ATOM   1752  H   LEU   206      26.103  40.614  67.728  1.00  0.00           H  
ATOM   1753  HA  LEU   206      25.851  37.961  68.851  1.00  0.00           H  
ATOM   1754  HB2 LEU   206      26.301  36.760  66.675  1.00  0.00           H  
ATOM   1755  HB3 LEU   206      24.683  37.372  66.934  1.00  0.00           H  
ATOM   1756  HG  LEU   206      25.173  39.306  65.405  1.00  0.00           H  
ATOM   1757 HD11 LEU   206      27.691  37.714  64.778  1.00  0.00           H  
ATOM   1758 HD12 LEU   206      27.640  39.337  65.470  1.00  0.00           H  
ATOM   1759 HD13 LEU   206      27.062  39.064  63.815  1.00  0.00           H  
ATOM   1760 HD21 LEU   206      23.972  37.311  64.646  1.00  0.00           H  
ATOM   1761 HD22 LEU   206      25.513  36.517  64.234  1.00  0.00           H  
ATOM   1762 HD23 LEU   206      24.967  37.973  63.359  1.00  0.00           H  
ATOM   1763  N   ASP   207      28.454  37.585  68.241  1.00  0.00           N  
ATOM   1764  CA  ASP   207      29.918  37.630  68.359  1.00  0.00           C  
ATOM   1765  CB  ASP   207      30.430  36.250  68.791  1.00  0.00           C  
ATOM   1766  CG  ASP   207      29.891  35.856  70.173  1.00  0.00           C  
ATOM   1767  OD1 ASP   207      28.731  35.393  70.237  1.00  0.00           O  
ATOM   1768  OD2 ASP   207      30.629  36.046  71.169  1.00  0.00           O1-
ATOM   1769  C   ASP   207      30.620  38.153  67.080  1.00  0.00           C  
ATOM   1770  O   ASP   207      30.149  37.947  65.962  1.00  0.00           O  
ATOM   1771  H   ASP   207      28.011  36.681  68.355  1.00  0.00           H  
ATOM   1772  HA  ASP   207      30.162  38.325  69.158  1.00  0.00           H  
ATOM   1773  HB2 ASP   207      30.131  35.503  68.054  1.00  0.00           H  
ATOM   1774  HB3 ASP   207      31.517  36.273  68.823  1.00  0.00           H  
ATOM   1775  N   ASP   208      31.737  38.874  67.236  1.00  0.00           N  
ATOM   1776  CA  ASP   208      32.432  39.543  66.122  1.00  0.00           C  
ATOM   1777  CB  ASP   208      33.542  40.455  66.662  1.00  0.00           C  
ATOM   1778  CG  ASP   208      34.368  41.038  65.512  1.00  0.00           C  
ATOM   1779  OD1 ASP   208      33.918  42.018  64.885  1.00  0.00           O  
ATOM   1780  OD2 ASP   208      35.423  40.452  65.179  1.00  0.00           O1-
ATOM   1781  C   ASP   208      32.997  38.572  65.064  1.00  0.00           C  
ATOM   1782  O   ASP   208      33.555  37.525  65.389  1.00  0.00           O  
ATOM   1783  H   ASP   208      32.050  39.071  68.180  1.00  0.00           H  
ATOM   1784  HA  ASP   208      31.704  40.176  65.617  1.00  0.00           H  
ATOM   1785  HB2 ASP   208      33.099  41.266  67.242  1.00  0.00           H  
ATOM   1786  HB3 ASP   208      34.192  39.876  67.321  1.00  0.00           H  
ATOM   1787  N   ARG   209      32.934  38.961  63.781  1.00  0.00           N  
ATOM   1788  CA  ARG   209      33.246  38.079  62.642  1.00  0.00           C  
ATOM   1789  CB  ARG   209      32.792  38.724  61.322  1.00  0.00           C  
ATOM   1790  CG  ARG   209      31.294  39.064  61.265  1.00  0.00           C  
ATOM   1791  CD  ARG   209      30.919  39.362  59.810  1.00  0.00           C  
ATOM   1792  NE  ARG   209      29.597  39.998  59.689  1.00  0.00           N  
ATOM   1793  CZ  ARG   209      28.593  39.624  58.918  1.00  0.00           C  
ATOM   1794  NH1 ARG   209      28.483  38.422  58.430  1.00  0.00           N  
ATOM   1795  NH2 ARG   209      27.684  40.485  58.580  1.00  0.00           N1+
ATOM   1796  C   ARG   209      34.711  37.636  62.515  1.00  0.00           C  
ATOM   1797  O   ARG   209      34.968  36.703  61.755  1.00  0.00           O  
ATOM   1798  H   ARG   209      32.564  39.881  63.590  1.00  0.00           H  
ATOM   1799  HA  ARG   209      32.687  37.152  62.781  1.00  0.00           H  
ATOM   1800  HB2 ARG   209      33.369  39.634  61.147  1.00  0.00           H  
ATOM   1801  HB3 ARG   209      33.015  38.025  60.513  1.00  0.00           H  
ATOM   1802  HG2 ARG   209      30.702  38.222  61.625  1.00  0.00           H  
ATOM   1803  HG3 ARG   209      31.096  39.939  61.885  1.00  0.00           H  
ATOM   1804  HD2 ARG   209      31.656  40.058  59.400  1.00  0.00           H  
ATOM   1805  HD3 ARG   209      30.973  38.442  59.227  1.00  0.00           H  
ATOM   1806  HE  ARG   209      29.577  40.976  59.976  1.00  0.00           H  
ATOM   1807 HH11 ARG   209      27.891  38.293  57.617  1.00  0.00           H  
ATOM   1808 HH12 ARG   209      29.142  37.722  58.704  1.00  0.00           H  
ATOM   1809 HH21 ARG   209      26.975  40.237  57.915  1.00  0.00           H  
ATOM   1810 HH22 ARG   209      27.803  41.452  58.899  1.00  0.00           H  
ATOM   1811  N   ASN   210      35.676  38.279  63.186  1.00  0.00           N  
ATOM   1812  CA  ASN   210      37.086  37.840  63.163  1.00  0.00           C  
ATOM   1813  CB  ASN   210      37.928  38.584  62.102  1.00  0.00           C  
ATOM   1814  CG  ASN   210      37.224  39.107  60.861  1.00  0.00           C  
ATOM   1815  OD1 ASN   210      37.260  40.296  60.583  1.00  0.00           O  
ATOM   1816  ND2 ASN   210      36.592  38.282  60.065  1.00  0.00           N  
ATOM   1817  C   ASN   210      37.793  37.867  64.534  1.00  0.00           C  
ATOM   1818  O   ASN   210      38.963  37.503  64.620  1.00  0.00           O  
ATOM   1819  H   ASN   210      35.411  39.059  63.782  1.00  0.00           H  
ATOM   1820  HA  ASN   210      37.092  36.787  62.883  1.00  0.00           H  
ATOM   1821  HB2 ASN   210      38.399  39.433  62.592  1.00  0.00           H  
ATOM   1822  HB3 ASN   210      38.731  37.921  61.780  1.00  0.00           H  
ATOM   1823 HD21 ASN   210      36.385  37.343  60.387  1.00  0.00           H  
ATOM   1824 HD22 ASN   210      36.131  38.672  59.262  1.00  0.00           H  
ATOM   1825  N   THR   211      37.101  38.288  65.595  1.00  0.00           N  
ATOM   1826  CA  THR   211      37.594  38.309  66.987  1.00  0.00           C  
ATOM   1827  CB  THR   211      37.945  39.729  67.463  1.00  0.00           C  
ATOM   1828  CG2 THR   211      39.015  40.399  66.601  1.00  0.00           C  
ATOM   1829  OG1 THR   211      36.822  40.577  67.444  1.00  0.00           O  
ATOM   1830  C   THR   211      36.646  37.600  67.961  1.00  0.00           C  
ATOM   1831  O   THR   211      37.002  37.380  69.115  1.00  0.00           O  
ATOM   1832  H   THR   211      36.205  38.729  65.416  1.00  0.00           H  
ATOM   1833  HA  THR   211      38.518  37.733  67.029  1.00  0.00           H  
ATOM   1834  HB  THR   211      38.320  39.671  68.486  1.00  0.00           H  
ATOM   1835 HG21 THR   211      39.903  39.768  66.568  1.00  0.00           H  
ATOM   1836 HG22 THR   211      38.644  40.552  65.588  1.00  0.00           H  
ATOM   1837 HG23 THR   211      39.278  41.362  67.038  1.00  0.00           H  
ATOM   1838  HG1 THR   211      36.445  40.560  66.541  1.00  0.00           H  
ATOM   1839  N   PHE   212      35.482  37.157  67.472  1.00  0.00           N  
ATOM   1840  CA  PHE   212      34.647  36.090  68.030  1.00  0.00           C  
ATOM   1841  CB  PHE   212      35.314  34.727  67.775  1.00  0.00           C  
ATOM   1842  CG  PHE   212      35.839  34.552  66.359  1.00  0.00           C  
ATOM   1843  CD1 PHE   212      37.225  34.490  66.117  1.00  0.00           C  
ATOM   1844  CE1 PHE   212      37.708  34.343  64.804  1.00  0.00           C  
ATOM   1845  CZ  PHE   212      36.806  34.257  63.729  1.00  0.00           C  
ATOM   1846  CE2 PHE   212      35.423  34.334  63.965  1.00  0.00           C  
ATOM   1847  CD2 PHE   212      34.940  34.481  65.277  1.00  0.00           C  
ATOM   1848  C   PHE   212      34.141  36.297  69.463  1.00  0.00           C  
ATOM   1849  O   PHE   212      33.879  35.320  70.168  1.00  0.00           O  
ATOM   1850  H   PHE   212      35.252  37.404  66.518  1.00  0.00           H  
ATOM   1851  HA  PHE   212      33.737  36.088  67.431  1.00  0.00           H  
ATOM   1852  HB2 PHE   212      36.138  34.605  68.480  1.00  0.00           H  
ATOM   1853  HB3 PHE   212      34.590  33.936  67.974  1.00  0.00           H  
ATOM   1854  HD1 PHE   212      37.924  34.559  66.938  1.00  0.00           H  
ATOM   1855  HD2 PHE   212      33.876  34.548  65.453  1.00  0.00           H  
ATOM   1856  HE1 PHE   212      38.773  34.300  64.623  1.00  0.00           H  
ATOM   1857  HE2 PHE   212      34.731  34.284  63.136  1.00  0.00           H  
ATOM   1858  HZ  PHE   212      37.175  34.138  62.720  1.00  0.00           H  
ATOM   1859  N   ARG   213      33.954  37.559  69.884  1.00  0.00           N  
ATOM   1860  CA  ARG   213      33.347  37.939  71.172  1.00  0.00           C  
ATOM   1861  CB  ARG   213      34.403  38.388  72.197  1.00  0.00           C  
ATOM   1862  CG  ARG   213      35.616  37.462  72.430  1.00  0.00           C  
ATOM   1863  CD  ARG   213      35.385  36.010  72.904  1.00  0.00           C  
ATOM   1864  NE  ARG   213      34.345  35.904  73.944  1.00  0.00           N  
ATOM   1865  CZ  ARG   213      33.071  35.620  73.739  1.00  0.00           C  
ATOM   1866  NH1 ARG   213      32.627  35.028  72.668  1.00  0.00           N  
ATOM   1867  NH2 ARG   213      32.206  35.997  74.626  1.00  0.00           N1+
ATOM   1868  C   ARG   213      32.188  38.927  71.033  1.00  0.00           C  
ATOM   1869  O   ARG   213      32.103  39.634  70.029  1.00  0.00           O  
ATOM   1870  H   ARG   213      34.213  38.299  69.248  1.00  0.00           H  
ATOM   1871  HA  ARG   213      32.859  37.062  71.555  1.00  0.00           H  
ATOM   1872  HB2 ARG   213      34.788  39.355  71.876  1.00  0.00           H  
ATOM   1873  HB3 ARG   213      33.909  38.551  73.156  1.00  0.00           H  
ATOM   1874  HG2 ARG   213      36.217  37.429  71.524  1.00  0.00           H  
ATOM   1875  HG3 ARG   213      36.222  37.957  73.182  1.00  0.00           H  
ATOM   1876  HD2 ARG   213      35.156  35.371  72.061  1.00  0.00           H  
ATOM   1877  HD3 ARG   213      36.326  35.638  73.311  1.00  0.00           H  
ATOM   1878  HE  ARG   213      34.577  36.314  74.842  1.00  0.00           H  
ATOM   1879 HH11 ARG   213      31.661  35.186  72.365  1.00  0.00           H  
ATOM   1880 HH12 ARG   213      33.269  34.840  71.907  1.00  0.00           H  
ATOM   1881 HH21 ARG   213      32.539  36.332  75.525  1.00  0.00           H  
ATOM   1882 HH22 ARG   213      31.220  36.025  74.395  1.00  0.00           H  
ATOM   1883  N   HIE   214      31.275  38.923  72.012  1.00  0.00           N  
ATOM   1884  CA  HIE   214      29.938  39.534  71.937  1.00  0.00           C  
ATOM   1885  CB  HIE   214      29.198  39.349  73.277  1.00  0.00           C  
ATOM   1886  CG  HIE   214      28.802  37.909  73.484  1.00  0.00           C  
ATOM   1887  ND1 HIE   214      29.455  36.960  74.284  1.00  0.00           N  
ATOM   1888  CE1 HIE   214      28.852  35.790  74.004  1.00  0.00           C  
ATOM   1889  NE2 HIE   214      27.876  35.961  73.100  1.00  0.00           N  
ATOM   1890  CD2 HIE   214      27.805  37.294  72.789  1.00  0.00           C  
ATOM   1891  C   HIE   214      29.949  40.997  71.477  1.00  0.00           C  
ATOM   1892  O   HIE   214      30.494  41.878  72.142  1.00  0.00           O  
ATOM   1893  H   HIE   214      31.403  38.243  72.746  1.00  0.00           H  
ATOM   1894  HA  HIE   214      29.373  38.974  71.192  1.00  0.00           H  
ATOM   1895  HB2 HIE   214      29.829  39.682  74.103  1.00  0.00           H  
ATOM   1896  HB3 HIE   214      28.291  39.955  73.277  1.00  0.00           H  
ATOM   1897  HD2 HIE   214      27.142  37.754  72.069  1.00  0.00           H  
ATOM   1898  HE2 HIE   214      27.405  35.222  72.592  1.00  0.00           H  
ATOM   1899  HE1 HIE   214      29.138  34.832  74.417  1.00  0.00           H  
ATOM   1900  N   SER   215      29.311  41.249  70.328  1.00  0.00           N  
ATOM   1901  CA  SER   215      29.414  42.494  69.558  1.00  0.00           C  
ATOM   1902  CB  SER   215      30.300  42.279  68.310  1.00  0.00           C  
ATOM   1903  OG  SER   215      29.589  41.788  67.189  1.00  0.00           O  
ATOM   1904  C   SER   215      28.045  43.079  69.199  1.00  0.00           C  
ATOM   1905  O   SER   215      27.003  42.460  69.429  1.00  0.00           O  
ATOM   1906  H   SER   215      28.849  40.481  69.859  1.00  0.00           H  
ATOM   1907  HA  SER   215      29.914  43.233  70.181  1.00  0.00           H  
ATOM   1908  HB2 SER   215      30.757  43.224  68.021  1.00  0.00           H  
ATOM   1909  HB3 SER   215      31.098  41.577  68.551  1.00  0.00           H  
ATOM   1910  HG  SER   215      29.124  40.975  67.493  1.00  0.00           H  
ATOM   1911  N   VAL   216      28.048  44.271  68.611  1.00  0.00           N  
ATOM   1912  CA  VAL   216      26.882  44.956  68.043  1.00  0.00           C  
ATOM   1913  CB  VAL   216      26.276  45.944  69.058  1.00  0.00           C  
ATOM   1914  CG1 VAL   216      27.224  47.087  69.447  1.00  0.00           C  
ATOM   1915  CG2 VAL   216      24.974  46.548  68.528  1.00  0.00           C  
ATOM   1916  C   VAL   216      27.273  45.616  66.719  1.00  0.00           C  
ATOM   1917  O   VAL   216      28.429  46.010  66.565  1.00  0.00           O  
ATOM   1918  H   VAL   216      28.944  44.742  68.513  1.00  0.00           H  
ATOM   1919  HA  VAL   216      26.123  44.208  67.827  1.00  0.00           H  
ATOM   1920  HB  VAL   216      26.042  45.387  69.965  1.00  0.00           H  
ATOM   1921 HG11 VAL   216      27.444  47.712  68.580  1.00  0.00           H  
ATOM   1922 HG12 VAL   216      28.156  46.683  69.839  1.00  0.00           H  
ATOM   1923 HG13 VAL   216      26.759  47.697  70.221  1.00  0.00           H  
ATOM   1924 HG21 VAL   216      24.287  45.752  68.238  1.00  0.00           H  
ATOM   1925 HG22 VAL   216      25.166  47.192  67.672  1.00  0.00           H  
ATOM   1926 HG23 VAL   216      24.506  47.140  69.311  1.00  0.00           H  
ATOM   1927  N   VAL   217      26.345  45.727  65.762  1.00  0.00           N  
ATOM   1928  CA  VAL   217      26.597  46.279  64.413  1.00  0.00           C  
ATOM   1929  CB  VAL   217      26.957  45.158  63.414  1.00  0.00           C  
ATOM   1930  CG1 VAL   217      25.802  44.177  63.205  1.00  0.00           C  
ATOM   1931  CG2 VAL   217      27.376  45.664  62.027  1.00  0.00           C  
ATOM   1932  C   VAL   217      25.455  47.164  63.903  1.00  0.00           C  
ATOM   1933  O   VAL   217      24.283  46.895  64.164  1.00  0.00           O  
ATOM   1934  H   VAL   217      25.424  45.340  65.951  1.00  0.00           H  
ATOM   1935  HA  VAL   217      27.470  46.921  64.489  1.00  0.00           H  
ATOM   1936  HB  VAL   217      27.798  44.606  63.828  1.00  0.00           H  
ATOM   1937 HG11 VAL   217      25.564  43.677  64.143  1.00  0.00           H  
ATOM   1938 HG12 VAL   217      26.062  43.430  62.461  1.00  0.00           H  
ATOM   1939 HG13 VAL   217      24.925  44.713  62.846  1.00  0.00           H  
ATOM   1940 HG21 VAL   217      28.179  46.391  62.119  1.00  0.00           H  
ATOM   1941 HG22 VAL   217      26.533  46.123  61.512  1.00  0.00           H  
ATOM   1942 HG23 VAL   217      27.738  44.830  61.426  1.00  0.00           H  
ATOM   1943  N   VAL   218      25.816  48.206  63.148  1.00  0.00           N  
ATOM   1944  CA  VAL   218      24.949  49.260  62.582  1.00  0.00           C  
ATOM   1945  CB  VAL   218      24.900  50.500  63.506  1.00  0.00           C  
ATOM   1946  CG1 VAL   218      24.149  50.194  64.801  1.00  0.00           C  
ATOM   1947  CG2 VAL   218      26.287  51.055  63.856  1.00  0.00           C  
ATOM   1948  C   VAL   218      25.440  49.676  61.183  1.00  0.00           C  
ATOM   1949  O   VAL   218      26.598  49.414  60.851  1.00  0.00           O  
ATOM   1950  H   VAL   218      26.813  48.334  62.999  1.00  0.00           H  
ATOM   1951  HA  VAL   218      23.936  48.867  62.480  1.00  0.00           H  
ATOM   1952  HB  VAL   218      24.354  51.296  63.003  1.00  0.00           H  
ATOM   1953 HG11 VAL   218      24.704  49.460  65.383  1.00  0.00           H  
ATOM   1954 HG12 VAL   218      23.160  49.797  64.571  1.00  0.00           H  
ATOM   1955 HG13 VAL   218      24.033  51.107  65.385  1.00  0.00           H  
ATOM   1956 HG21 VAL   218      26.803  51.349  62.942  1.00  0.00           H  
ATOM   1957 HG22 VAL   218      26.881  50.309  64.382  1.00  0.00           H  
ATOM   1958 HG23 VAL   218      26.178  51.937  64.482  1.00  0.00           H  
ATOM   1959  N   PRO   219      24.609  50.306  60.330  1.00  0.00           N  
ATOM   1960  CD  PRO   219      23.175  50.517  60.494  1.00  0.00           C  
ATOM   1961  CG  PRO   219      22.804  51.599  59.482  1.00  0.00           C  
ATOM   1962  CB  PRO   219      23.786  51.325  58.344  1.00  0.00           C  
ATOM   1963  CA  PRO   219      25.071  50.931  59.085  1.00  0.00           C  
ATOM   1964  C   PRO   219      25.980  52.154  59.324  1.00  0.00           C  
ATOM   1965  O   PRO   219      26.077  52.676  60.435  1.00  0.00           O  
ATOM   1966  HA  PRO   219      25.621  50.208  58.482  1.00  0.00           H  
ATOM   1967  HB2 PRO   219      23.918  52.200  57.707  1.00  0.00           H  
ATOM   1968  HB3 PRO   219      23.433  50.479  57.753  1.00  0.00           H  
ATOM   1969  HG2 PRO   219      22.995  52.587  59.904  1.00  0.00           H  
ATOM   1970  HG3 PRO   219      21.767  51.512  59.157  1.00  0.00           H  
ATOM   1971  HD2 PRO   219      22.907  50.839  61.498  1.00  0.00           H  
ATOM   1972  HD3 PRO   219      22.648  49.593  60.254  1.00  0.00           H  
ATOM   1973  N   TYR   220      26.632  52.625  58.258  1.00  0.00           N  
ATOM   1974  CA  TYR   220      27.217  53.971  58.202  1.00  0.00           C  
ATOM   1975  CB  TYR   220      28.215  54.020  57.035  1.00  0.00           C  
ATOM   1976  CG  TYR   220      29.158  55.204  57.084  1.00  0.00           C  
ATOM   1977  CD1 TYR   220      30.419  55.076  57.702  1.00  0.00           C  
ATOM   1978  CE1 TYR   220      31.279  56.188  57.786  1.00  0.00           C  
ATOM   1979  CZ  TYR   220      30.869  57.432  57.264  1.00  0.00           C  
ATOM   1980  OH  TYR   220      31.653  58.528  57.416  1.00  0.00           O  
ATOM   1981  CE2 TYR   220      29.618  57.552  56.625  1.00  0.00           C  
ATOM   1982  CD2 TYR   220      28.766  56.438  56.531  1.00  0.00           C  
ATOM   1983  C   TYR   220      26.115  55.059  58.118  1.00  0.00           C  
ATOM   1984  O   TYR   220      25.025  54.792  57.617  1.00  0.00           O  
ATOM   1985  H   TYR   220      26.571  52.107  57.391  1.00  0.00           H  
ATOM   1986  HA  TYR   220      27.771  54.136  59.126  1.00  0.00           H  
ATOM   1987  HB2 TYR   220      28.815  53.109  57.046  1.00  0.00           H  
ATOM   1988  HB3 TYR   220      27.664  54.035  56.093  1.00  0.00           H  
ATOM   1989  HD1 TYR   220      30.724  54.126  58.118  1.00  0.00           H  
ATOM   1990  HD2 TYR   220      27.800  56.539  56.052  1.00  0.00           H  
ATOM   1991  HE1 TYR   220      32.245  56.109  58.262  1.00  0.00           H  
ATOM   1992  HE2 TYR   220      29.310  58.505  56.222  1.00  0.00           H  
ATOM   1993  HH  TYR   220      31.094  59.294  57.598  1.00  0.00           H  
ATOM   1994  N   GLU   221      26.393  56.278  58.597  1.00  0.00           N  
ATOM   1995  CA  GLU   221      25.386  57.194  59.178  1.00  0.00           C  
ATOM   1996  CB  GLU   221      25.376  56.862  60.689  1.00  0.00           C  
ATOM   1997  CG  GLU   221      24.416  57.581  61.651  1.00  0.00           C  
ATOM   1998  CD  GLU   221      22.957  57.115  61.554  1.00  0.00           C  
ATOM   1999  OE1 GLU   221      22.307  57.031  62.622  1.00  0.00           O  
ATOM   2000  OE2 GLU   221      22.496  56.858  60.420  1.00  0.00           O1-
ATOM   2001  C   GLU   221      25.707  58.694  58.891  1.00  0.00           C  
ATOM   2002  O   GLU   221      26.848  59.024  58.534  1.00  0.00           O  
ATOM   2003  H   GLU   221      27.351  56.477  58.838  1.00  0.00           H  
ATOM   2004  HA  GLU   221      24.403  56.954  58.771  1.00  0.00           H  
ATOM   2005  HB2 GLU   221      25.203  55.791  60.801  1.00  0.00           H  
ATOM   2006  HB3 GLU   221      26.383  57.057  61.052  1.00  0.00           H  
ATOM   2007  HG2 GLU   221      24.761  57.365  62.663  1.00  0.00           H  
ATOM   2008  HG3 GLU   221      24.487  58.659  61.521  1.00  0.00           H  
ATOM   2009  N   PRO   222      24.750  59.639  59.032  1.00  0.00           N  
ATOM   2010  CD  PRO   222      23.312  59.405  59.018  1.00  0.00           C  
ATOM   2011  CG  PRO   222      22.705  60.655  58.401  1.00  0.00           C  
ATOM   2012  CB  PRO   222      23.609  61.738  58.978  1.00  0.00           C  
ATOM   2013  CA  PRO   222      25.003  61.088  58.987  1.00  0.00           C  
ATOM   2014  C   PRO   222      25.885  61.636  60.142  1.00  0.00           C  
ATOM   2015  O   PRO   222      26.249  60.895  61.059  1.00  0.00           O  
ATOM   2016  HA  PRO   222      25.495  61.307  58.040  1.00  0.00           H  
ATOM   2017  HB2 PRO   222      23.294  61.964  59.999  1.00  0.00           H  
ATOM   2018  HB3 PRO   222      23.577  62.635  58.361  1.00  0.00           H  
ATOM   2019  HG2 PRO   222      21.664  60.789  58.699  1.00  0.00           H  
ATOM   2020  HG3 PRO   222      22.803  60.621  57.315  1.00  0.00           H  
ATOM   2021  HD2 PRO   222      22.942  59.312  60.037  1.00  0.00           H  
ATOM   2022  HD3 PRO   222      23.037  58.530  58.429  1.00  0.00           H  
ATOM   2023  N   PRO   223      26.268  62.932  60.109  1.00  0.00           N  
ATOM   2024  CD  PRO   223      26.122  63.843  58.976  1.00  0.00           C  
ATOM   2025  CG  PRO   223      27.004  65.058  59.275  1.00  0.00           C  
ATOM   2026  CB  PRO   223      27.997  64.526  60.306  1.00  0.00           C  
ATOM   2027  CA  PRO   223      27.128  63.560  61.116  1.00  0.00           C  
ATOM   2028  C   PRO   223      26.367  64.280  62.243  1.00  0.00           C  
ATOM   2029  O   PRO   223      25.171  64.530  62.135  1.00  0.00           O  
ATOM   2030  HA  PRO   223      27.755  62.812  61.588  1.00  0.00           H  
ATOM   2031  HB2 PRO   223      28.423  65.325  60.915  1.00  0.00           H  
ATOM   2032  HB3 PRO   223      28.786  63.974  59.795  1.00  0.00           H  
ATOM   2033  HG2 PRO   223      26.400  65.850  59.721  1.00  0.00           H  
ATOM   2034  HG3 PRO   223      27.509  65.420  58.379  1.00  0.00           H  
ATOM   2035  HD2 PRO   223      25.087  64.166  58.865  1.00  0.00           H  
ATOM   2036  HD3 PRO   223      26.471  63.358  58.064  1.00  0.00           H  
ATOM   2037  N   GLU   224      27.102  64.683  63.286  1.00  0.00           N  
ATOM   2038  CA  GLU   224      26.614  65.437  64.459  1.00  0.00           C  
ATOM   2039  CB  GLU   224      26.495  64.510  65.681  1.00  0.00           C  
ATOM   2040  CG  GLU   224      25.254  63.603  65.666  1.00  0.00           C  
ATOM   2041  CD  GLU   224      23.983  64.320  66.140  1.00  0.00           C  
ATOM   2042  OE1 GLU   224      23.094  63.603  66.660  1.00  0.00           O  
ATOM   2043  OE2 GLU   224      23.924  65.567  66.024  1.00  0.00           O1-
ATOM   2044  C   GLU   224      27.543  66.616  64.794  1.00  0.00           C  
ATOM   2045  O   GLU   224      28.727  66.593  64.455  1.00  0.00           O  
ATOM   2046  H   GLU   224      28.094  64.485  63.271  1.00  0.00           H  
ATOM   2047  HA  GLU   224      25.628  65.852  64.244  1.00  0.00           H  
ATOM   2048  HB2 GLU   224      27.394  63.900  65.729  1.00  0.00           H  
ATOM   2049  HB3 GLU   224      26.475  65.104  66.596  1.00  0.00           H  
ATOM   2050  HG2 GLU   224      25.106  63.184  64.670  1.00  0.00           H  
ATOM   2051  HG3 GLU   224      25.443  62.771  66.346  1.00  0.00           H  
ATOM   2052  N   VAL   225      27.025  67.649  65.465  1.00  0.00           N  
ATOM   2053  CA  VAL   225      27.740  68.924  65.704  1.00  0.00           C  
ATOM   2054  CB  VAL   225      26.759  70.116  65.680  1.00  0.00           C  
ATOM   2055  CG1 VAL   225      27.470  71.469  65.833  1.00  0.00           C  
ATOM   2056  CG2 VAL   225      25.970  70.172  64.362  1.00  0.00           C  
ATOM   2057  C   VAL   225      28.566  68.892  66.999  1.00  0.00           C  
ATOM   2058  O   VAL   225      28.133  68.333  68.004  1.00  0.00           O  
ATOM   2059  H   VAL   225      26.072  67.561  65.799  1.00  0.00           H  
ATOM   2060  HA  VAL   225      28.444  69.073  64.883  1.00  0.00           H  
ATOM   2061  HB  VAL   225      26.048  70.008  66.500  1.00  0.00           H  
ATOM   2062 HG11 VAL   225      28.244  71.573  65.071  1.00  0.00           H  
ATOM   2063 HG12 VAL   225      27.923  71.547  66.821  1.00  0.00           H  
ATOM   2064 HG13 VAL   225      26.752  72.283  65.731  1.00  0.00           H  
ATOM   2065 HG21 VAL   225      25.357  69.277  64.251  1.00  0.00           H  
ATOM   2066 HG22 VAL   225      26.658  70.241  63.519  1.00  0.00           H  
ATOM   2067 HG23 VAL   225      25.306  71.036  64.360  1.00  0.00           H  
ATOM   2068  N   GLY   226      29.760  69.499  66.991  1.00  0.00           N  
ATOM   2069  CA  GLY   226      30.739  69.389  68.085  1.00  0.00           C  
ATOM   2070  C   GLY   226      31.480  68.046  68.066  1.00  0.00           C  
ATOM   2071  O   GLY   226      31.878  67.510  69.102  1.00  0.00           O  
ATOM   2072  H   GLY   226      30.104  69.854  66.096  1.00  0.00           H  
ATOM   2073  HA2 GLY   226      31.479  70.181  67.969  1.00  0.00           H  
ATOM   2074  HA3 GLY   226      30.239  69.502  69.047  1.00  0.00           H  
ATOM   2075  N   SER   227      31.573  67.451  66.878  1.00  0.00           N  
ATOM   2076  CA  SER   227      32.204  66.161  66.574  1.00  0.00           C  
ATOM   2077  CB  SER   227      31.333  65.034  67.134  1.00  0.00           C  
ATOM   2078  OG  SER   227      31.735  64.842  68.480  1.00  0.00           O  
ATOM   2079  C   SER   227      32.398  65.988  65.066  1.00  0.00           C  
ATOM   2080  O   SER   227      33.367  65.366  64.642  1.00  0.00           O  
ATOM   2081  H   SER   227      31.312  68.035  66.088  1.00  0.00           H  
ATOM   2082  HA  SER   227      33.194  66.126  67.028  1.00  0.00           H  
ATOM   2083  HB2 SER   227      30.277  65.308  67.084  1.00  0.00           H  
ATOM   2084  HB3 SER   227      31.476  64.116  66.567  1.00  0.00           H  
ATOM   2085  HG  SER   227      31.658  65.717  68.911  1.00  0.00           H  
ATOM   2086  N   ASP   228      31.519  66.610  64.276  1.00  0.00           N  
ATOM   2087  CA  ASP   228      31.787  67.196  62.956  1.00  0.00           C  
ATOM   2088  CB  ASP   228      32.674  68.445  63.120  1.00  0.00           C  
ATOM   2089  CG  ASP   228      32.234  69.297  64.325  1.00  0.00           C  
ATOM   2090  OD1 ASP   228      33.094  69.624  65.169  1.00  0.00           O  
ATOM   2091  OD2 ASP   228      31.014  69.544  64.480  1.00  0.00           O1-
ATOM   2092  C   ASP   228      32.194  66.194  61.859  1.00  0.00           C  
ATOM   2093  O   ASP   228      32.727  66.542  60.807  1.00  0.00           O  
ATOM   2094  H   ASP   228      30.648  66.922  64.697  1.00  0.00           H  
ATOM   2095  HA  ASP   228      30.822  67.578  62.621  1.00  0.00           H  
ATOM   2096  HB2 ASP   228      33.707  68.122  63.264  1.00  0.00           H  
ATOM   2097  HB3 ASP   228      32.624  69.048  62.213  1.00  0.00           H  
ATOM   2098  N   CYS   229      31.843  64.933  62.098  1.00  0.00           N  
ATOM   2099  CA  CYS   229      31.938  63.776  61.218  1.00  0.00           C  
ATOM   2100  CB  CYS   229      33.298  63.089  61.430  1.00  0.00           C  
ATOM   2101  SG  CYS   229      33.443  62.501  63.140  1.00  0.00           S  
ATOM   2102  C   CYS   229      30.747  62.843  61.505  1.00  0.00           C  
ATOM   2103  O   CYS   229      29.969  63.096  62.435  1.00  0.00           O  
ATOM   2104  H   CYS   229      31.404  64.765  62.992  1.00  0.00           H  
ATOM   2105  HA  CYS   229      31.873  64.109  60.182  1.00  0.00           H  
ATOM   2106  HB2 CYS   229      33.402  62.240  60.754  1.00  0.00           H  
ATOM   2107  HB3 CYS   229      34.102  63.799  61.226  1.00  0.00           H  
ATOM   2108  HG  CYS   229      33.590  63.725  63.684  1.00  0.00           H  
ATOM   2109  N   THR   230      30.580  61.775  60.714  1.00  0.00           N  
ATOM   2110  CA  THR   230      29.570  60.726  60.953  1.00  0.00           C  
ATOM   2111  CB  THR   230      29.837  59.524  60.040  1.00  0.00           C  
ATOM   2112  CG2 THR   230      29.068  58.257  60.410  1.00  0.00           C  
ATOM   2113  OG1 THR   230      29.448  59.878  58.730  1.00  0.00           O  
ATOM   2114  C   THR   230      29.547  60.314  62.427  1.00  0.00           C  
ATOM   2115  O   THR   230      30.602  60.221  63.045  1.00  0.00           O  
ATOM   2116  H   THR   230      31.263  61.601  59.992  1.00  0.00           H  
ATOM   2117  HA  THR   230      28.595  61.118  60.693  1.00  0.00           H  
ATOM   2118  HB  THR   230      30.904  59.297  60.043  1.00  0.00           H  
ATOM   2119 HG21 THR   230      29.520  57.787  61.275  1.00  0.00           H  
ATOM   2120 HG22 THR   230      28.040  58.509  60.659  1.00  0.00           H  
ATOM   2121 HG23 THR   230      29.089  57.547  59.584  1.00  0.00           H  
ATOM   2122  HG1 THR   230      28.510  59.608  58.641  1.00  0.00           H  
ATOM   2123  N   THR   231      28.369  60.108  63.020  1.00  0.00           N  
ATOM   2124  CA  THR   231      28.218  59.879  64.470  1.00  0.00           C  
ATOM   2125  CB  THR   231      28.049  61.219  65.204  1.00  0.00           C  
ATOM   2126  CG2 THR   231      27.658  61.086  66.680  1.00  0.00           C  
ATOM   2127  OG1 THR   231      29.270  61.933  65.181  1.00  0.00           O  
ATOM   2128  C   THR   231      27.052  58.936  64.753  1.00  0.00           C  
ATOM   2129  O   THR   231      25.977  59.131  64.199  1.00  0.00           O  
ATOM   2130  H   THR   231      27.514  60.209  62.473  1.00  0.00           H  
ATOM   2131  HA  THR   231      29.117  59.419  64.862  1.00  0.00           H  
ATOM   2132  HB  THR   231      27.286  61.805  64.692  1.00  0.00           H  
ATOM   2133 HG21 THR   231      26.639  60.706  66.764  1.00  0.00           H  
ATOM   2134 HG22 THR   231      28.335  60.415  67.197  1.00  0.00           H  
ATOM   2135 HG23 THR   231      27.700  62.063  67.162  1.00  0.00           H  
ATOM   2136  HG1 THR   231      29.516  62.087  64.257  1.00  0.00           H  
ATOM   2137  N   ILE   232      27.232  57.945  65.641  1.00  0.00           N  
ATOM   2138  CA  ILE   232      26.136  57.063  66.094  1.00  0.00           C  
ATOM   2139  CB  ILE   232      26.356  55.545  65.839  1.00  0.00           C  
ATOM   2140  CG2 ILE   232      24.990  54.849  65.659  1.00  0.00           C  
ATOM   2141  CG1 ILE   232      27.319  55.099  64.723  1.00  0.00           C  
ATOM   2142  CD1 ILE   232      26.948  55.506  63.299  1.00  0.00           C  
ATOM   2143  C   ILE   232      25.849  57.290  67.581  1.00  0.00           C  
ATOM   2144  O   ILE   232      26.771  57.464  68.379  1.00  0.00           O  
ATOM   2145  H   ILE   232      28.129  57.883  66.111  1.00  0.00           H  
ATOM   2146  HA  ILE   232      25.236  57.347  65.546  1.00  0.00           H  
ATOM   2147  HB  ILE   232      26.805  55.144  66.746  1.00  0.00           H  
ATOM   2148 HG12 ILE   232      28.303  55.483  64.954  1.00  0.00           H  
ATOM   2149 HG13 ILE   232      27.402  54.013  64.748  1.00  0.00           H  
ATOM   2150 HG21 ILE   232      25.125  53.792  65.439  1.00  0.00           H  
ATOM   2151 HG22 ILE   232      24.439  55.303  64.831  1.00  0.00           H  
ATOM   2152 HG23 ILE   232      24.393  54.926  66.565  1.00  0.00           H  
ATOM   2153 HD11 ILE   232      27.698  55.125  62.606  1.00  0.00           H  
ATOM   2154 HD12 ILE   232      26.919  56.590  63.224  1.00  0.00           H  
ATOM   2155 HD13 ILE   232      25.979  55.087  63.028  1.00  0.00           H  
ATOM   2156  N   HIE   233      24.575  57.200  67.966  1.00  0.00           N  
ATOM   2157  CA  HIE   233      24.130  57.161  69.364  1.00  0.00           C  
ATOM   2158  CB  HIE   233      22.763  57.854  69.489  1.00  0.00           C  
ATOM   2159  CG  HIE   233      22.814  59.335  69.182  1.00  0.00           C  
ATOM   2160  CD2 HIE   233      22.728  59.922  67.948  1.00  0.00           C  
ATOM   2161  NE2 HIE   233      22.858  61.280  68.151  1.00  0.00           N  
ATOM   2162  CE1 HIE   233      23.016  61.495  69.465  1.00  0.00           C  
ATOM   2163  ND1 HIE   233      23.001  60.333  70.138  1.00  0.00           N  
ATOM   2164  C   HIE   233      24.174  55.723  69.914  1.00  0.00           C  
ATOM   2165  O   HIE   233      23.769  54.775  69.236  1.00  0.00           O  
ATOM   2166  H   HIE   233      23.881  57.062  67.248  1.00  0.00           H  
ATOM   2167  HA  HIE   233      24.826  57.742  69.965  1.00  0.00           H  
ATOM   2168  HB2 HIE   233      22.046  57.380  68.820  1.00  0.00           H  
ATOM   2169  HB3 HIE   233      22.401  57.737  70.512  1.00  0.00           H  
ATOM   2170  HD2 HIE   233      22.593  59.425  66.998  1.00  0.00           H  
ATOM   2171  HE2 HIE   233      22.850  62.031  67.444  1.00  0.00           H  
ATOM   2172  HE1 HIE   233      23.140  62.471  69.915  1.00  0.00           H  
ATOM   2173  N   TYR   234      24.689  55.559  71.134  1.00  0.00           N  
ATOM   2174  CA  TYR   234      25.073  54.290  71.778  1.00  0.00           C  
ATOM   2175  CB  TYR   234      26.550  53.966  71.443  1.00  0.00           C  
ATOM   2176  CG  TYR   234      26.826  52.982  70.311  1.00  0.00           C  
ATOM   2177  CD1 TYR   234      27.366  51.712  70.601  1.00  0.00           C  
ATOM   2178  CE1 TYR   234      27.681  50.814  69.562  1.00  0.00           C  
ATOM   2179  CZ  TYR   234      27.461  51.178  68.220  1.00  0.00           C  
ATOM   2180  OH  TYR   234      27.766  50.306  67.223  1.00  0.00           O  
ATOM   2181  CE2 TYR   234      26.920  52.448  67.923  1.00  0.00           C  
ATOM   2182  CD2 TYR   234      26.608  53.344  68.968  1.00  0.00           C  
ATOM   2183  C   TYR   234      24.903  54.421  73.304  1.00  0.00           C  
ATOM   2184  O   TYR   234      24.790  55.534  73.807  1.00  0.00           O  
ATOM   2185  H   TYR   234      24.863  56.387  71.689  1.00  0.00           H  
ATOM   2186  HA  TYR   234      24.436  53.476  71.438  1.00  0.00           H  
ATOM   2187  HB2 TYR   234      27.079  54.896  71.226  1.00  0.00           H  
ATOM   2188  HB3 TYR   234      27.024  53.562  72.338  1.00  0.00           H  
ATOM   2189  HD1 TYR   234      27.536  51.425  71.629  1.00  0.00           H  
ATOM   2190  HD2 TYR   234      26.213  54.320  68.741  1.00  0.00           H  
ATOM   2191  HE1 TYR   234      28.095  49.842  69.779  1.00  0.00           H  
ATOM   2192  HE2 TYR   234      26.749  52.730  66.898  1.00  0.00           H  
ATOM   2193  HH  TYR   234      27.533  50.638  66.355  1.00  0.00           H  
ATOM   2194  N   ASN   235      24.947  53.309  74.040  1.00  0.00           N  
ATOM   2195  CA  ASN   235      25.100  53.261  75.500  1.00  0.00           C  
ATOM   2196  CB  ASN   235      23.727  53.430  76.192  1.00  0.00           C  
ATOM   2197  CG  ASN   235      22.675  52.399  75.828  1.00  0.00           C  
ATOM   2198  OD1 ASN   235      22.788  51.224  76.144  1.00  0.00           O  
ATOM   2199  ND2 ASN   235      21.609  52.812  75.185  1.00  0.00           N  
ATOM   2200  C   ASN   235      25.892  52.006  75.939  1.00  0.00           C  
ATOM   2201  O   ASN   235      26.309  51.192  75.110  1.00  0.00           O  
ATOM   2202  H   ASN   235      25.045  52.425  73.548  1.00  0.00           H  
ATOM   2203  HA  ASN   235      25.705  54.116  75.806  1.00  0.00           H  
ATOM   2204  HB2 ASN   235      23.855  53.405  77.272  1.00  0.00           H  
ATOM   2205  HB3 ASN   235      23.345  54.420  75.943  1.00  0.00           H  
ATOM   2206 HD21 ASN   235      20.932  52.139  74.891  1.00  0.00           H  
ATOM   2207 HD22 ASN   235      21.463  53.822  75.064  1.00  0.00           H  
ATOM   2208  N   TYR   236      26.137  51.862  77.246  1.00  0.00           N  
ATOM   2209  CA  TYR   236      26.835  50.716  77.853  1.00  0.00           C  
ATOM   2210  CB  TYR   236      28.217  51.129  78.407  1.00  0.00           C  
ATOM   2211  CG  TYR   236      29.404  50.849  77.489  1.00  0.00           C  
ATOM   2212  CD1 TYR   236      29.464  51.417  76.202  1.00  0.00           C  
ATOM   2213  CE1 TYR   236      30.553  51.140  75.355  1.00  0.00           C  
ATOM   2214  CZ  TYR   236      31.615  50.324  75.794  1.00  0.00           C  
ATOM   2215  OH  TYR   236      32.663  50.106  74.954  1.00  0.00           O  
ATOM   2216  CE2 TYR   236      31.566  49.756  77.085  1.00  0.00           C  
ATOM   2217  CD2 TYR   236      30.459  50.017  77.923  1.00  0.00           C  
ATOM   2218  C   TYR   236      25.948  50.020  78.900  1.00  0.00           C  
ATOM   2219  O   TYR   236      25.109  50.638  79.555  1.00  0.00           O  
ATOM   2220  H   TYR   236      25.789  52.574  77.872  1.00  0.00           H  
ATOM   2221  HA  TYR   236      27.017  49.971  77.078  1.00  0.00           H  
ATOM   2222  HB2 TYR   236      28.208  52.192  78.656  1.00  0.00           H  
ATOM   2223  HB3 TYR   236      28.384  50.595  79.344  1.00  0.00           H  
ATOM   2224  HD1 TYR   236      28.668  52.063  75.859  1.00  0.00           H  
ATOM   2225  HD2 TYR   236      30.419  49.577  78.910  1.00  0.00           H  
ATOM   2226  HE1 TYR   236      30.584  51.541  74.358  1.00  0.00           H  
ATOM   2227  HE2 TYR   236      32.372  49.127  77.429  1.00  0.00           H  
ATOM   2228  HH  TYR   236      33.333  49.490  75.279  1.00  0.00           H  
ATOM   2229  N   MET   237      26.127  48.707  79.051  1.00  0.00           N  
ATOM   2230  CA  MET   237      25.213  47.814  79.778  1.00  0.00           C  
ATOM   2231  CB  MET   237      25.558  46.381  79.358  1.00  0.00           C  
ATOM   2232  CG  MET   237      24.665  45.301  79.971  1.00  0.00           C  
ATOM   2233  SD  MET   237      24.873  43.683  79.177  1.00  0.00           S  
ATOM   2234  CE  MET   237      26.444  43.149  79.908  1.00  0.00           C  
ATOM   2235  C   MET   237      25.291  47.926  81.302  1.00  0.00           C  
ATOM   2236  O   MET   237      24.263  47.951  81.977  1.00  0.00           O  
ATOM   2237  H   MET   237      26.840  48.278  78.467  1.00  0.00           H  
ATOM   2238  HA  MET   237      24.187  48.032  79.481  1.00  0.00           H  
ATOM   2239  HB2 MET   237      25.491  46.318  78.274  1.00  0.00           H  
ATOM   2240  HB3 MET   237      26.583  46.170  79.653  1.00  0.00           H  
ATOM   2241  HG2 MET   237      24.882  45.206  81.035  1.00  0.00           H  
ATOM   2242  HG3 MET   237      23.625  45.605  79.873  1.00  0.00           H  
ATOM   2243  HE1 MET   237      26.342  43.099  80.991  1.00  0.00           H  
ATOM   2244  HE2 MET   237      27.239  43.846  79.653  1.00  0.00           H  
ATOM   2245  HE3 MET   237      26.705  42.160  79.530  1.00  0.00           H  
ATOM   2246  N   CYM   238      26.509  47.906  81.841  1.00  0.00           N  
ATOM   2247  CA  CYM   238      26.801  47.764  83.268  1.00  0.00           C  
ATOM   2248  C   CYM   238      28.191  48.328  83.601  1.00  0.00           C  
ATOM   2249  O   CYM   238      28.787  49.015  82.778  1.00  0.00           O  
ATOM   2250  CB  CYM   238      26.603  46.291  83.675  1.00  0.00           C  
ATOM   2251  SG  CYM   238      24.960  46.174  84.439  1.00  0.00           S  
ATOM   2252  H   CYM   238      27.304  47.979  81.223  1.00  0.00           H  
ATOM   2253  HA  CYM   238      26.097  48.374  83.831  1.00  0.00           H  
ATOM   2254  HB2 CYM   238      26.665  45.634  82.805  1.00  0.00           H  
ATOM   2255  HB3 CYM   238      27.352  45.964  84.396  1.00  0.00           H  
ATOM   2256  HG  CYM   238      24.260  46.709  83.419  1.00  0.00           H  
ATOM   2257  N   ASN   239      28.664  48.122  84.831  1.00  0.00           N  
ATOM   2258  CA  ASN   239      29.635  48.991  85.495  1.00  0.00           C  
ATOM   2259  CB  ASN   239      28.744  49.985  86.277  1.00  0.00           C  
ATOM   2260  CG  ASN   239      29.372  50.914  87.288  1.00  0.00           C  
ATOM   2261  OD1 ASN   239      30.569  51.035  87.451  1.00  0.00           O  
ATOM   2262  ND2 ASN   239      28.554  51.606  88.041  1.00  0.00           N  
ATOM   2263  C   ASN   239      30.657  48.164  86.312  1.00  0.00           C  
ATOM   2264  O   ASN   239      30.334  47.109  86.868  1.00  0.00           O  
ATOM   2265  H   ASN   239      28.152  47.500  85.438  1.00  0.00           H  
ATOM   2266  HA  ASN   239      30.201  49.552  84.750  1.00  0.00           H  
ATOM   2267  HB2 ASN   239      28.231  50.611  85.550  1.00  0.00           H  
ATOM   2268  HB3 ASN   239      27.987  49.423  86.815  1.00  0.00           H  
ATOM   2269 HD21 ASN   239      28.947  52.290  88.661  1.00  0.00           H  
ATOM   2270 HD22 ASN   239      27.561  51.508  87.914  1.00  0.00           H  
ATOM   2271  N   SER   240      31.908  48.630  86.395  1.00  0.00           N  
ATOM   2272  CA  SER   240      32.949  47.984  87.211  1.00  0.00           C  
ATOM   2273  CB  SER   240      34.352  48.459  86.802  1.00  0.00           C  
ATOM   2274  OG  SER   240      34.667  48.042  85.486  1.00  0.00           O  
ATOM   2275  C   SER   240      32.723  48.203  88.712  1.00  0.00           C  
ATOM   2276  O   SER   240      33.218  47.428  89.527  1.00  0.00           O  
ATOM   2277  H   SER   240      32.141  49.519  85.960  1.00  0.00           H  
ATOM   2278  HA  SER   240      32.903  46.912  87.042  1.00  0.00           H  
ATOM   2279  HB2 SER   240      34.415  49.546  86.873  1.00  0.00           H  
ATOM   2280  HB3 SER   240      35.080  48.021  87.480  1.00  0.00           H  
ATOM   2281  HG  SER   240      35.618  47.865  85.425  1.00  0.00           H  
ATOM   2282  N   SER   241      31.948  49.223  89.088  1.00  0.00           N  
ATOM   2283  CA  SER   241      31.636  49.581  90.477  1.00  0.00           C  
ATOM   2284  CB  SER   241      31.025  50.991  90.566  1.00  0.00           C  
ATOM   2285  OG  SER   241      31.668  51.937  89.732  1.00  0.00           O  
ATOM   2286  C   SER   241      30.659  48.602  91.142  1.00  0.00           C  
ATOM   2287  O   SER   241      30.795  48.339  92.340  1.00  0.00           O  
ATOM   2288  H   SER   241      31.592  49.820  88.351  1.00  0.00           H  
ATOM   2289  HA  SER   241      32.564  49.581  91.048  1.00  0.00           H  
ATOM   2290  HB2 SER   241      29.974  50.943  90.283  1.00  0.00           H  
ATOM   2291  HB3 SER   241      31.079  51.333  91.600  1.00  0.00           H  
ATOM   2292  HG  SER   241      31.503  51.668  88.809  1.00  0.00           H  
ATOM   2293  N   CYM   242      29.680  48.074  90.392  1.00  0.00           N  
ATOM   2294  CA  CYM   242      28.516  47.371  90.926  1.00  0.00           C  
ATOM   2295  C   CYM   242      28.728  45.850  90.945  1.00  0.00           C  
ATOM   2296  O   CYM   242      28.149  45.158  90.091  1.00  0.00           O  
ATOM   2297  CB  CYM   242      27.266  47.849  90.158  1.00  0.00           C  
ATOM   2298  SG  CYM   242      27.294  47.385  88.401  1.00  0.00           S1-
ATOM   2299  H   CYM   242      29.649  48.293  89.405  1.00  0.00           H  
ATOM   2300  HA  CYM   242      28.377  47.683  91.964  1.00  0.00           H  
ATOM   2301  HB2 CYM   242      26.368  47.473  90.658  1.00  0.00           H  
ATOM   2302  HB3 CYM   242      27.221  48.940  90.232  1.00  0.00           H  
ATOM   2303  N   MET   243      29.564  45.372  91.871  1.00  0.00           N  
ATOM   2304  CA  MET   243      30.031  43.981  92.030  1.00  0.00           C  
ATOM   2305  CB  MET   243      30.495  43.740  93.479  1.00  0.00           C  
ATOM   2306  CG  MET   243      31.529  44.756  93.990  1.00  0.00           C  
ATOM   2307  SD  MET   243      33.036  44.963  92.994  1.00  0.00           S  
ATOM   2308  CE  MET   243      33.881  43.393  93.329  1.00  0.00           C  
ATOM   2309  C   MET   243      28.988  42.912  91.642  1.00  0.00           C  
ATOM   2310  O   MET   243      27.805  43.044  91.943  1.00  0.00           O  
ATOM   2311  H   MET   243      29.976  46.062  92.485  1.00  0.00           H  
ATOM   2312  HA  MET   243      30.895  43.852  91.379  1.00  0.00           H  
ATOM   2313  HB2 MET   243      29.627  43.775  94.140  1.00  0.00           H  
ATOM   2314  HB3 MET   243      30.924  42.740  93.546  1.00  0.00           H  
ATOM   2315  HG2 MET   243      31.044  45.729  94.070  1.00  0.00           H  
ATOM   2316  HG3 MET   243      31.823  44.464  94.999  1.00  0.00           H  
ATOM   2317  HE1 MET   243      34.851  43.386  92.828  1.00  0.00           H  
ATOM   2318  HE2 MET   243      33.282  42.560  92.960  1.00  0.00           H  
ATOM   2319  HE3 MET   243      34.036  43.280  94.402  1.00  0.00           H  
ATOM   2320  N   GLY   244      29.439  41.870  90.940  1.00  0.00           N  
ATOM   2321  CA  GLY   244      28.580  41.019  90.106  1.00  0.00           C  
ATOM   2322  C   GLY   244      28.367  41.591  88.694  1.00  0.00           C  
ATOM   2323  O   GLY   244      27.317  41.386  88.098  1.00  0.00           O  
ATOM   2324  H   GLY   244      30.434  41.832  90.758  1.00  0.00           H  
ATOM   2325  HA2 GLY   244      29.047  40.040  90.004  1.00  0.00           H  
ATOM   2326  HA3 GLY   244      27.610  40.883  90.585  1.00  0.00           H  
ATOM   2327  N   SER   245      29.344  42.344  88.174  1.00  0.00           N  
ATOM   2328  CA  SER   245      29.304  43.018  86.863  1.00  0.00           C  
ATOM   2329  CB  SER   245      28.759  44.448  86.996  1.00  0.00           C  
ATOM   2330  OG  SER   245      27.429  44.457  87.490  1.00  0.00           O  
ATOM   2331  C   SER   245      30.694  43.001  86.215  1.00  0.00           C  
ATOM   2332  O   SER   245      31.078  42.006  85.599  1.00  0.00           O  
ATOM   2333  H   SER   245      30.202  42.406  88.708  1.00  0.00           H  
ATOM   2334  HA  SER   245      28.642  42.466  86.192  1.00  0.00           H  
ATOM   2335  HB2 SER   245      28.782  44.935  86.019  1.00  0.00           H  
ATOM   2336  HB3 SER   245      29.389  45.003  87.690  1.00  0.00           H  
ATOM   2337  HG  SER   245      26.936  43.913  86.808  1.00  0.00           H  
ATOM   2338  N   MET   246      31.500  44.054  86.420  1.00  0.00           N  
ATOM   2339  CA  MET   246      32.911  44.067  86.007  1.00  0.00           C  
ATOM   2340  CB  MET   246      33.153  44.925  84.757  1.00  0.00           C  
ATOM   2341  CG  MET   246      32.181  44.660  83.598  1.00  0.00           C  
ATOM   2342  SD  MET   246      30.799  45.820  83.492  1.00  0.00           S  
ATOM   2343  CE  MET   246      31.728  47.269  82.918  1.00  0.00           C  
ATOM   2344  C   MET   246      33.905  44.334  87.142  1.00  0.00           C  
ATOM   2345  O   MET   246      35.095  44.473  86.890  1.00  0.00           O  
ATOM   2346  H   MET   246      31.111  44.909  86.797  1.00  0.00           H  
ATOM   2347  HA  MET   246      33.163  43.049  85.725  1.00  0.00           H  
ATOM   2348  HB2 MET   246      33.120  45.976  85.022  1.00  0.00           H  
ATOM   2349  HB3 MET   246      34.157  44.703  84.404  1.00  0.00           H  
ATOM   2350  HG2 MET   246      32.734  44.720  82.660  1.00  0.00           H  
ATOM   2351  HG3 MET   246      31.784  43.648  83.671  1.00  0.00           H  
ATOM   2352  HE1 MET   246      32.387  47.635  83.705  1.00  0.00           H  
ATOM   2353  HE2 MET   246      31.033  48.055  82.636  1.00  0.00           H  
ATOM   2354  HE3 MET   246      32.325  47.002  82.046  1.00  0.00           H  
ATOM   2355  N   ASN   247      33.435  44.309  88.392  1.00  0.00           N  
ATOM   2356  CA  ASN   247      34.213  43.947  89.584  1.00  0.00           C  
ATOM   2357  CB  ASN   247      34.315  42.405  89.664  1.00  0.00           C  
ATOM   2358  CG  ASN   247      32.985  41.666  89.656  1.00  0.00           C  
ATOM   2359  OD1 ASN   247      31.904  42.242  89.652  1.00  0.00           O  
ATOM   2360  ND2 ASN   247      33.020  40.355  89.652  1.00  0.00           N  
ATOM   2361  C   ASN   247      35.578  44.659  89.729  1.00  0.00           C  
ATOM   2362  O   ASN   247      36.574  44.022  90.057  1.00  0.00           O  
ATOM   2363  H   ASN   247      32.438  44.197  88.486  1.00  0.00           H  
ATOM   2364  HA  ASN   247      33.628  44.277  90.440  1.00  0.00           H  
ATOM   2365  HB2 ASN   247      34.916  42.048  88.828  1.00  0.00           H  
ATOM   2366  HB3 ASN   247      34.838  42.133  90.581  1.00  0.00           H  
ATOM   2367 HD21 ASN   247      33.902  39.869  89.665  1.00  0.00           H  
ATOM   2368 HD22 ASN   247      32.150  39.854  89.609  1.00  0.00           H  
ATOM   2369  N   ARG   248      35.624  45.970  89.453  1.00  0.00           N  
ATOM   2370  CA  ARG   248      36.828  46.833  89.468  1.00  0.00           C  
ATOM   2371  CB  ARG   248      37.205  47.182  90.923  1.00  0.00           C  
ATOM   2372  CG  ARG   248      36.127  48.095  91.535  1.00  0.00           C  
ATOM   2373  CD  ARG   248      36.314  48.318  93.041  1.00  0.00           C  
ATOM   2374  NE  ARG   248      35.384  49.345  93.560  1.00  0.00           N  
ATOM   2375  CZ  ARG   248      34.066  49.262  93.659  1.00  0.00           C  
ATOM   2376  NH1 ARG   248      33.406  48.179  93.366  1.00  0.00           N  
ATOM   2377  NH2 ARG   248      33.367  50.285  94.061  1.00  0.00           N1+
ATOM   2378  C   ARG   248      37.990  46.339  88.582  1.00  0.00           C  
ATOM   2379  O   ARG   248      39.139  46.720  88.783  1.00  0.00           O  
ATOM   2380  H   ARG   248      34.733  46.413  89.262  1.00  0.00           H  
ATOM   2381  HA  ARG   248      36.559  47.775  88.995  1.00  0.00           H  
ATOM   2382  HB2 ARG   248      37.305  46.267  91.510  1.00  0.00           H  
ATOM   2383  HB3 ARG   248      38.158  47.714  90.945  1.00  0.00           H  
ATOM   2384  HG2 ARG   248      36.156  49.058  91.024  1.00  0.00           H  
ATOM   2385  HG3 ARG   248      35.145  47.653  91.378  1.00  0.00           H  
ATOM   2386  HD2 ARG   248      36.166  47.373  93.569  1.00  0.00           H  
ATOM   2387  HD3 ARG   248      37.340  48.647  93.219  1.00  0.00           H  
ATOM   2388  HE  ARG   248      35.798  50.221  93.830  1.00  0.00           H  
ATOM   2389 HH11 ARG   248      32.394  48.182  93.299  1.00  0.00           H  
ATOM   2390 HH12 ARG   248      33.906  47.352  93.089  1.00  0.00           H  
ATOM   2391 HH21 ARG   248      32.375  50.179  94.176  1.00  0.00           H  
ATOM   2392 HH22 ARG   248      33.820  51.145  94.313  1.00  0.00           H  
ATOM   2393  N   ARG   249      37.679  45.548  87.550  1.00  0.00           N  
ATOM   2394  CA  ARG   249      38.602  45.131  86.481  1.00  0.00           C  
ATOM   2395  CB  ARG   249      38.086  43.833  85.819  1.00  0.00           C  
ATOM   2396  CG  ARG   249      37.911  42.656  86.801  1.00  0.00           C  
ATOM   2397  CD  ARG   249      36.950  41.577  86.281  1.00  0.00           C  
ATOM   2398  NE  ARG   249      37.538  40.728  85.230  1.00  0.00           N  
ATOM   2399  CZ  ARG   249      36.972  39.673  84.668  1.00  0.00           C  
ATOM   2400  NH1 ARG   249      35.741  39.325  84.901  1.00  0.00           N  
ATOM   2401  NH2 ARG   249      37.655  38.938  83.847  1.00  0.00           N1+
ATOM   2402  C   ARG   249      38.741  46.255  85.435  1.00  0.00           C  
ATOM   2403  O   ARG   249      37.748  46.942  85.168  1.00  0.00           O  
ATOM   2404  H   ARG   249      36.707  45.275  87.458  1.00  0.00           H  
ATOM   2405  HA  ARG   249      39.575  44.943  86.934  1.00  0.00           H  
ATOM   2406  HB2 ARG   249      37.129  44.051  85.344  1.00  0.00           H  
ATOM   2407  HB3 ARG   249      38.778  43.530  85.032  1.00  0.00           H  
ATOM   2408  HG2 ARG   249      38.884  42.215  87.025  1.00  0.00           H  
ATOM   2409  HG3 ARG   249      37.490  43.018  87.737  1.00  0.00           H  
ATOM   2410  HD2 ARG   249      36.678  40.939  87.125  1.00  0.00           H  
ATOM   2411  HD3 ARG   249      36.041  42.055  85.910  1.00  0.00           H  
ATOM   2412  HE  ARG   249      38.490  40.917  84.936  1.00  0.00           H  
ATOM   2413 HH11 ARG   249      35.344  38.547  84.355  1.00  0.00           H  
ATOM   2414 HH12 ARG   249      35.136  39.916  85.425  1.00  0.00           H  
ATOM   2415 HH21 ARG   249      37.188  38.131  83.419  1.00  0.00           H  
ATOM   2416 HH22 ARG   249      38.584  39.216  83.592  1.00  0.00           H  
ATOM   2417  N   PRO   250      39.916  46.423  84.797  1.00  0.00           N  
ATOM   2418  CD  PRO   250      41.200  45.846  85.171  1.00  0.00           C  
ATOM   2419  CG  PRO   250      42.172  46.205  84.044  1.00  0.00           C  
ATOM   2420  CB  PRO   250      41.565  47.470  83.436  1.00  0.00           C  
ATOM   2421  CA  PRO   250      40.060  47.245  83.597  1.00  0.00           C  
ATOM   2422  C   PRO   250      39.434  46.554  82.375  1.00  0.00           C  
ATOM   2423  O   PRO   250      39.391  45.319  82.292  1.00  0.00           O  
ATOM   2424  HA  PRO   250      39.570  48.209  83.743  1.00  0.00           H  
ATOM   2425  HB2 PRO   250      41.857  47.603  82.393  1.00  0.00           H  
ATOM   2426  HB3 PRO   250      41.866  48.337  84.027  1.00  0.00           H  
ATOM   2427  HG2 PRO   250      42.181  45.411  83.299  1.00  0.00           H  
ATOM   2428  HG3 PRO   250      43.179  46.383  84.424  1.00  0.00           H  
ATOM   2429  HD2 PRO   250      41.137  44.763  85.283  1.00  0.00           H  
ATOM   2430  HD3 PRO   250      41.537  46.299  86.105  1.00  0.00           H  
ATOM   2431  N   ILE   251      38.978  47.354  81.412  1.00  0.00           N  
ATOM   2432  CA  ILE   251      38.086  46.961  80.314  1.00  0.00           C  
ATOM   2433  CB  ILE   251      36.662  47.551  80.557  1.00  0.00           C  
ATOM   2434  CG2 ILE   251      35.585  47.039  79.583  1.00  0.00           C  
ATOM   2435  CG1 ILE   251      36.125  47.389  82.001  1.00  0.00           C  
ATOM   2436  CD1 ILE   251      35.923  45.946  82.477  1.00  0.00           C  
ATOM   2437  C   ILE   251      38.734  47.380  78.978  1.00  0.00           C  
ATOM   2438  O   ILE   251      39.569  48.286  78.915  1.00  0.00           O  
ATOM   2439  H   ILE   251      39.129  48.355  81.499  1.00  0.00           H  
ATOM   2440  HA  ILE   251      37.991  45.877  80.298  1.00  0.00           H  
ATOM   2441  HB  ILE   251      36.730  48.622  80.401  1.00  0.00           H  
ATOM   2442 HG12 ILE   251      36.800  47.891  82.694  1.00  0.00           H  
ATOM   2443 HG13 ILE   251      35.169  47.907  82.082  1.00  0.00           H  
ATOM   2444 HG21 ILE   251      35.881  47.201  78.548  1.00  0.00           H  
ATOM   2445 HG22 ILE   251      34.654  47.580  79.752  1.00  0.00           H  
ATOM   2446 HG23 ILE   251      35.404  45.976  79.733  1.00  0.00           H  
ATOM   2447 HD11 ILE   251      36.805  45.343  82.281  1.00  0.00           H  
ATOM   2448 HD12 ILE   251      35.063  45.498  81.978  1.00  0.00           H  
ATOM   2449 HD13 ILE   251      35.745  45.960  83.550  1.00  0.00           H  
ATOM   2450  N   LEU   252      38.379  46.698  77.896  1.00  0.00           N  
ATOM   2451  CA  LEU   252      38.920  46.881  76.551  1.00  0.00           C  
ATOM   2452  CB  LEU   252      39.999  45.802  76.308  1.00  0.00           C  
ATOM   2453  CG  LEU   252      40.978  46.057  75.148  1.00  0.00           C  
ATOM   2454  CD1 LEU   252      42.020  47.117  75.513  1.00  0.00           C  
ATOM   2455  CD2 LEU   252      41.759  44.780  74.825  1.00  0.00           C  
ATOM   2456  C   LEU   252      37.756  46.841  75.552  1.00  0.00           C  
ATOM   2457  O   LEU   252      36.701  46.261  75.825  1.00  0.00           O  
ATOM   2458  H   LEU   252      37.676  45.972  78.007  1.00  0.00           H  
ATOM   2459  HA  LEU   252      39.381  47.866  76.483  1.00  0.00           H  
ATOM   2460  HB2 LEU   252      40.592  45.695  77.212  1.00  0.00           H  
ATOM   2461  HB3 LEU   252      39.494  44.853  76.137  1.00  0.00           H  
ATOM   2462  HG  LEU   252      40.431  46.371  74.260  1.00  0.00           H  
ATOM   2463 HD11 LEU   252      41.529  48.027  75.837  1.00  0.00           H  
ATOM   2464 HD12 LEU   252      42.634  47.342  74.642  1.00  0.00           H  
ATOM   2465 HD13 LEU   252      42.655  46.759  76.321  1.00  0.00           H  
ATOM   2466 HD21 LEU   252      41.075  43.983  74.542  1.00  0.00           H  
ATOM   2467 HD22 LEU   252      42.331  44.455  75.694  1.00  0.00           H  
ATOM   2468 HD23 LEU   252      42.439  44.964  73.994  1.00  0.00           H  
ATOM   2469  N   THR   253      37.896  47.489  74.402  1.00  0.00           N  
ATOM   2470  CA  THR   253      36.851  47.537  73.368  1.00  0.00           C  
ATOM   2471  CB  THR   253      35.916  48.737  73.605  1.00  0.00           C  
ATOM   2472  CG2 THR   253      34.864  48.957  72.517  1.00  0.00           C  
ATOM   2473  OG1 THR   253      35.198  48.525  74.809  1.00  0.00           O  
ATOM   2474  C   THR   253      37.501  47.505  71.987  1.00  0.00           C  
ATOM   2475  O   THR   253      38.533  48.136  71.756  1.00  0.00           O  
ATOM   2476  H   THR   253      38.743  48.032  74.244  1.00  0.00           H  
ATOM   2477  HA  THR   253      36.244  46.638  73.442  1.00  0.00           H  
ATOM   2478  HB  THR   253      36.523  49.635  73.704  1.00  0.00           H  
ATOM   2479 HG21 THR   253      35.345  49.105  71.552  1.00  0.00           H  
ATOM   2480 HG22 THR   253      34.192  48.104  72.462  1.00  0.00           H  
ATOM   2481 HG23 THR   253      34.279  49.844  72.753  1.00  0.00           H  
ATOM   2482  HG1 THR   253      35.678  47.833  75.290  1.00  0.00           H  
ATOM   2483  N   ILE   254      36.928  46.714  71.080  1.00  0.00           N  
ATOM   2484  CA  ILE   254      37.536  46.250  69.828  1.00  0.00           C  
ATOM   2485  CB  ILE   254      38.118  44.819  69.964  1.00  0.00           C  
ATOM   2486  CG2 ILE   254      38.795  44.368  68.655  1.00  0.00           C  
ATOM   2487  CG1 ILE   254      39.145  44.701  71.118  1.00  0.00           C  
ATOM   2488  CD1 ILE   254      38.524  44.213  72.431  1.00  0.00           C  
ATOM   2489  C   ILE   254      36.502  46.363  68.710  1.00  0.00           C  
ATOM   2490  O   ILE   254      35.307  46.163  68.921  1.00  0.00           O  
ATOM   2491  H   ILE   254      36.043  46.276  71.332  1.00  0.00           H  
ATOM   2492  HA  ILE   254      38.358  46.917  69.575  1.00  0.00           H  
ATOM   2493  HB  ILE   254      37.296  44.132  70.157  1.00  0.00           H  
ATOM   2494 HG12 ILE   254      39.930  43.990  70.857  1.00  0.00           H  
ATOM   2495 HG13 ILE   254      39.624  45.663  71.286  1.00  0.00           H  
ATOM   2496 HG21 ILE   254      39.580  45.067  68.369  1.00  0.00           H  
ATOM   2497 HG22 ILE   254      38.060  44.291  67.854  1.00  0.00           H  
ATOM   2498 HG23 ILE   254      39.227  43.375  68.785  1.00  0.00           H  
ATOM   2499 HD11 ILE   254      37.605  44.746  72.664  1.00  0.00           H  
ATOM   2500 HD12 ILE   254      39.231  44.367  73.241  1.00  0.00           H  
ATOM   2501 HD13 ILE   254      38.303  43.150  72.351  1.00  0.00           H  
ATOM   2502  N   ILE   255      36.969  46.739  67.526  1.00  0.00           N  
ATOM   2503  CA  ILE   255      36.199  47.462  66.515  1.00  0.00           C  
ATOM   2504  CB  ILE   255      36.681  48.929  66.482  1.00  0.00           C  
ATOM   2505  CG2 ILE   255      35.958  49.756  65.411  1.00  0.00           C  
ATOM   2506  CG1 ILE   255      36.636  49.636  67.858  1.00  0.00           C  
ATOM   2507  CD1 ILE   255      35.260  49.662  68.536  1.00  0.00           C  
ATOM   2508  C   ILE   255      36.378  46.793  65.157  1.00  0.00           C  
ATOM   2509  O   ILE   255      37.474  46.332  64.844  1.00  0.00           O  
ATOM   2510  H   ILE   255      37.977  46.798  67.429  1.00  0.00           H  
ATOM   2511  HA  ILE   255      35.139  47.443  66.768  1.00  0.00           H  
ATOM   2512  HB  ILE   255      37.726  48.916  66.180  1.00  0.00           H  
ATOM   2513 HG12 ILE   255      37.341  49.156  68.537  1.00  0.00           H  
ATOM   2514 HG13 ILE   255      36.987  50.659  67.735  1.00  0.00           H  
ATOM   2515 HG21 ILE   255      36.148  49.352  64.418  1.00  0.00           H  
ATOM   2516 HG22 ILE   255      36.351  50.771  65.421  1.00  0.00           H  
ATOM   2517 HG23 ILE   255      34.882  49.766  65.589  1.00  0.00           H  
ATOM   2518 HD11 ILE   255      34.973  48.667  68.860  1.00  0.00           H  
ATOM   2519 HD12 ILE   255      34.500  50.041  67.855  1.00  0.00           H  
ATOM   2520 HD13 ILE   255      35.307  50.306  69.411  1.00  0.00           H  
ATOM   2521  N   THR   256      35.334  46.811  64.333  1.00  0.00           N  
ATOM   2522  CA  THR   256      35.273  46.137  63.034  1.00  0.00           C  
ATOM   2523  CB  THR   256      34.648  44.742  63.214  1.00  0.00           C  
ATOM   2524  CG2 THR   256      34.458  43.961  61.912  1.00  0.00           C  
ATOM   2525  OG1 THR   256      35.436  43.937  64.061  1.00  0.00           O  
ATOM   2526  C   THR   256      34.467  46.981  62.041  1.00  0.00           C  
ATOM   2527  O   THR   256      33.471  47.602  62.411  1.00  0.00           O  
ATOM   2528  H   THR   256      34.473  47.242  64.663  1.00  0.00           H  
ATOM   2529  HA  THR   256      36.280  46.008  62.643  1.00  0.00           H  
ATOM   2530  HB  THR   256      33.682  44.856  63.696  1.00  0.00           H  
ATOM   2531 HG21 THR   256      33.675  44.423  61.310  1.00  0.00           H  
ATOM   2532 HG22 THR   256      35.388  43.949  61.344  1.00  0.00           H  
ATOM   2533 HG23 THR   256      34.151  42.939  62.135  1.00  0.00           H  
ATOM   2534  HG1 THR   256      34.815  43.259  64.432  1.00  0.00           H  
ATOM   2535  N   LEU   257      34.863  46.975  60.768  1.00  0.00           N  
ATOM   2536  CA  LEU   257      34.037  47.427  59.644  1.00  0.00           C  
ATOM   2537  CB  LEU   257      34.701  48.567  58.855  1.00  0.00           C  
ATOM   2538  CG  LEU   257      35.034  49.861  59.607  1.00  0.00           C  
ATOM   2539  CD1 LEU   257      35.610  50.857  58.597  1.00  0.00           C  
ATOM   2540  CD2 LEU   257      33.802  50.490  60.250  1.00  0.00           C  
ATOM   2541  C   LEU   257      33.747  46.248  58.717  1.00  0.00           C  
ATOM   2542  O   LEU   257      34.613  45.396  58.505  1.00  0.00           O  
ATOM   2543  H   LEU   257      35.717  46.475  60.541  1.00  0.00           H  
ATOM   2544  HA  LEU   257      33.077  47.786  60.017  1.00  0.00           H  
ATOM   2545  HB2 LEU   257      35.623  48.187  58.425  1.00  0.00           H  
ATOM   2546  HB3 LEU   257      34.033  48.821  58.029  1.00  0.00           H  
ATOM   2547  HG  LEU   257      35.779  49.659  60.375  1.00  0.00           H  
ATOM   2548 HD11 LEU   257      35.812  51.804  59.091  1.00  0.00           H  
ATOM   2549 HD12 LEU   257      34.898  51.030  57.790  1.00  0.00           H  
ATOM   2550 HD13 LEU   257      36.539  50.466  58.182  1.00  0.00           H  
ATOM   2551 HD21 LEU   257      33.018  50.605  59.502  1.00  0.00           H  
ATOM   2552 HD22 LEU   257      34.060  51.462  60.671  1.00  0.00           H  
ATOM   2553 HD23 LEU   257      33.451  49.848  61.054  1.00  0.00           H  
ATOM   2554  N   GLU   258      32.555  46.227  58.131  1.00  0.00           N  
ATOM   2555  CA  GLU   258      32.121  45.172  57.213  1.00  0.00           C  
ATOM   2556  CB  GLU   258      31.501  43.990  57.993  1.00  0.00           C  
ATOM   2557  CG  GLU   258      30.220  44.323  58.781  1.00  0.00           C  
ATOM   2558  CD  GLU   258      29.784  43.180  59.710  1.00  0.00           C  
ATOM   2559  OE1 GLU   258      28.600  42.770  59.728  1.00  0.00           O  
ATOM   2560  OE2 GLU   258      30.594  42.622  60.476  1.00  0.00           O1-
ATOM   2561  C   GLU   258      31.232  45.720  56.088  1.00  0.00           C  
ATOM   2562  O   GLU   258      30.751  46.850  56.158  1.00  0.00           O  
ATOM   2563  H   GLU   258      31.919  47.002  58.290  1.00  0.00           H  
ATOM   2564  HA  GLU   258      33.012  44.794  56.722  1.00  0.00           H  
ATOM   2565  HB2 GLU   258      31.279  43.182  57.294  1.00  0.00           H  
ATOM   2566  HB3 GLU   258      32.256  43.620  58.688  1.00  0.00           H  
ATOM   2567  HG2 GLU   258      30.379  45.218  59.386  1.00  0.00           H  
ATOM   2568  HG3 GLU   258      29.422  44.523  58.067  1.00  0.00           H  
ATOM   2569  N   ASP   259      31.042  44.946  55.023  1.00  0.00           N  
ATOM   2570  CA  ASP   259      30.159  45.290  53.904  1.00  0.00           C  
ATOM   2571  CB  ASP   259      30.706  44.616  52.628  1.00  0.00           C  
ATOM   2572  CG  ASP   259      30.370  43.125  52.560  1.00  0.00           C  
ATOM   2573  OD1 ASP   259      30.388  42.445  53.605  1.00  0.00           O  
ATOM   2574  OD2 ASP   259      30.022  42.621  51.474  1.00  0.00           O1-
ATOM   2575  C   ASP   259      28.679  44.937  54.200  1.00  0.00           C  
ATOM   2576  O   ASP   259      28.246  44.865  55.351  1.00  0.00           O  
ATOM   2577  H   ASP   259      31.495  44.039  55.000  1.00  0.00           H  
ATOM   2578  HA  ASP   259      30.205  46.368  53.744  1.00  0.00           H  
ATOM   2579  HB2 ASP   259      30.271  45.116  51.761  1.00  0.00           H  
ATOM   2580  HB3 ASP   259      31.788  44.748  52.576  1.00  0.00           H  
ATOM   2581  N   SER   260      27.878  44.675  53.160  1.00  0.00           N  
ATOM   2582  CA  SER   260      26.504  44.179  53.312  1.00  0.00           C  
ATOM   2583  CB  SER   260      25.650  44.605  52.111  1.00  0.00           C  
ATOM   2584  OG  SER   260      24.280  44.520  52.466  1.00  0.00           O  
ATOM   2585  C   SER   260      26.381  42.671  53.591  1.00  0.00           C  
ATOM   2586  O   SER   260      25.264  42.151  53.538  1.00  0.00           O  
ATOM   2587  H   SER   260      28.276  44.704  52.231  1.00  0.00           H  
ATOM   2588  HA  SER   260      26.093  44.659  54.195  1.00  0.00           H  
ATOM   2589  HB2 SER   260      25.885  45.636  51.841  1.00  0.00           H  
ATOM   2590  HB3 SER   260      25.861  43.958  51.257  1.00  0.00           H  
ATOM   2591  HG  SER   260      24.128  43.567  52.610  1.00  0.00           H  
ATOM   2592  N   SER   261      27.484  41.978  53.897  1.00  0.00           N  
ATOM   2593  CA  SER   261      27.568  40.509  53.847  1.00  0.00           C  
ATOM   2594  CB  SER   261      28.234  40.052  52.531  1.00  0.00           C  
ATOM   2595  OG  SER   261      27.973  40.912  51.434  1.00  0.00           O  
ATOM   2596  C   SER   261      28.336  39.927  55.041  1.00  0.00           C  
ATOM   2597  O   SER   261      27.839  39.045  55.746  1.00  0.00           O  
ATOM   2598  H   SER   261      28.363  42.483  53.929  1.00  0.00           H  
ATOM   2599  HA  SER   261      26.563  40.089  53.869  1.00  0.00           H  
ATOM   2600  HB2 SER   261      29.316  40.009  52.664  1.00  0.00           H  
ATOM   2601  HB3 SER   261      27.885  39.047  52.292  1.00  0.00           H  
ATOM   2602  HG  SER   261      28.713  41.560  51.378  1.00  0.00           H  
ATOM   2603  N   GLY   262      29.539  40.449  55.289  1.00  0.00           N  
ATOM   2604  CA  GLY   262      30.515  39.988  56.279  1.00  0.00           C  
ATOM   2605  C   GLY   262      31.984  40.093  55.850  1.00  0.00           C  
ATOM   2606  O   GLY   262      32.850  39.608  56.576  1.00  0.00           O  
ATOM   2607  H   GLY   262      29.824  41.221  54.691  1.00  0.00           H  
ATOM   2608  HA2 GLY   262      30.405  40.603  57.169  1.00  0.00           H  
ATOM   2609  HA3 GLY   262      30.322  38.946  56.527  1.00  0.00           H  
ATOM   2610  N   ASN   263      32.271  40.709  54.701  1.00  0.00           N  
ATOM   2611  CA  ASN   263      33.621  40.979  54.216  1.00  0.00           C  
ATOM   2612  CB  ASN   263      33.562  41.342  52.721  1.00  0.00           C  
ATOM   2613  CG  ASN   263      32.982  40.223  51.875  1.00  0.00           C  
ATOM   2614  OD1 ASN   263      33.579  39.171  51.732  1.00  0.00           O  
ATOM   2615  ND2 ASN   263      31.810  40.385  51.304  1.00  0.00           N  
ATOM   2616  C   ASN   263      34.249  42.112  55.041  1.00  0.00           C  
ATOM   2617  O   ASN   263      33.634  43.163  55.207  1.00  0.00           O  
ATOM   2618  H   ASN   263      31.515  41.174  54.208  1.00  0.00           H  
ATOM   2619  HA  ASN   263      34.226  40.078  54.333  1.00  0.00           H  
ATOM   2620  HB2 ASN   263      32.978  42.249  52.585  1.00  0.00           H  
ATOM   2621  HB3 ASN   263      34.572  41.539  52.361  1.00  0.00           H  
ATOM   2622 HD21 ASN   263      31.481  39.632  50.732  1.00  0.00           H  
ATOM   2623 HD22 ASN   263      31.273  41.248  51.405  1.00  0.00           H  
ATOM   2624  N   LEU   264      35.465  41.901  55.553  1.00  0.00           N  
ATOM   2625  CA  LEU   264      36.176  42.844  56.422  1.00  0.00           C  
ATOM   2626  CB  LEU   264      37.384  42.104  57.034  1.00  0.00           C  
ATOM   2627  CG  LEU   264      38.311  42.957  57.924  1.00  0.00           C  
ATOM   2628  CD1 LEU   264      37.597  43.487  59.166  1.00  0.00           C  
ATOM   2629  CD2 LEU   264      39.503  42.115  58.379  1.00  0.00           C  
ATOM   2630  C   LEU   264      36.616  44.109  55.666  1.00  0.00           C  
ATOM   2631  O   LEU   264      37.222  44.009  54.602  1.00  0.00           O  
ATOM   2632  H   LEU   264      35.918  41.027  55.341  1.00  0.00           H  
ATOM   2633  HA  LEU   264      35.500  43.144  57.226  1.00  0.00           H  
ATOM   2634  HB2 LEU   264      37.015  41.261  57.620  1.00  0.00           H  
ATOM   2635  HB3 LEU   264      37.985  41.705  56.215  1.00  0.00           H  
ATOM   2636  HG  LEU   264      38.698  43.803  57.356  1.00  0.00           H  
ATOM   2637 HD11 LEU   264      38.308  43.977  59.829  1.00  0.00           H  
ATOM   2638 HD12 LEU   264      37.106  42.674  59.695  1.00  0.00           H  
ATOM   2639 HD13 LEU   264      36.839  44.213  58.883  1.00  0.00           H  
ATOM   2640 HD21 LEU   264      39.157  41.241  58.930  1.00  0.00           H  
ATOM   2641 HD22 LEU   264      40.163  42.715  59.006  1.00  0.00           H  
ATOM   2642 HD23 LEU   264      40.065  41.784  57.505  1.00  0.00           H  
ATOM   2643  N   LEU   265      36.400  45.282  56.270  1.00  0.00           N  
ATOM   2644  CA  LEU   265      36.788  46.594  55.728  1.00  0.00           C  
ATOM   2645  CB  LEU   265      35.523  47.373  55.306  1.00  0.00           C  
ATOM   2646  CG  LEU   265      34.651  46.724  54.214  1.00  0.00           C  
ATOM   2647  CD1 LEU   265      33.432  47.611  53.963  1.00  0.00           C  
ATOM   2648  CD2 LEU   265      35.388  46.564  52.883  1.00  0.00           C  
ATOM   2649  C   LEU   265      37.680  47.419  56.681  1.00  0.00           C  
ATOM   2650  O   LEU   265      38.169  48.480  56.295  1.00  0.00           O  
ATOM   2651  H   LEU   265      35.811  45.268  57.097  1.00  0.00           H  
ATOM   2652  HA  LEU   265      37.397  46.440  54.837  1.00  0.00           H  
ATOM   2653  HB2 LEU   265      34.903  47.515  56.189  1.00  0.00           H  
ATOM   2654  HB3 LEU   265      35.828  48.360  54.955  1.00  0.00           H  
ATOM   2655  HG  LEU   265      34.302  45.749  54.551  1.00  0.00           H  
ATOM   2656 HD11 LEU   265      32.782  47.150  53.220  1.00  0.00           H  
ATOM   2657 HD12 LEU   265      33.747  48.591  53.617  1.00  0.00           H  
ATOM   2658 HD13 LEU   265      32.871  47.733  54.887  1.00  0.00           H  
ATOM   2659 HD21 LEU   265      36.220  45.871  53.001  1.00  0.00           H  
ATOM   2660 HD22 LEU   265      35.763  47.528  52.541  1.00  0.00           H  
ATOM   2661 HD23 LEU   265      34.709  46.152  52.138  1.00  0.00           H  
ATOM   2662  N   GLY   266      37.905  46.959  57.918  1.00  0.00           N  
ATOM   2663  CA  GLY   266      38.773  47.631  58.890  1.00  0.00           C  
ATOM   2664  C   GLY   266      38.659  47.074  60.309  1.00  0.00           C  
ATOM   2665  O   GLY   266      37.669  46.422  60.638  1.00  0.00           O  
ATOM   2666  H   GLY   266      37.441  46.110  58.206  1.00  0.00           H  
ATOM   2667  HA2 GLY   266      39.801  47.514  58.564  1.00  0.00           H  
ATOM   2668  HA3 GLY   266      38.541  48.697  58.917  1.00  0.00           H  
ATOM   2669  N   ARG   267      39.670  47.331  61.153  1.00  0.00           N  
ATOM   2670  CA  ARG   267      39.708  46.914  62.570  1.00  0.00           C  
ATOM   2671  CB  ARG   267      40.223  45.464  62.665  1.00  0.00           C  
ATOM   2672  CG  ARG   267      40.382  44.943  64.112  1.00  0.00           C  
ATOM   2673  CD  ARG   267      40.112  43.444  64.270  1.00  0.00           C  
ATOM   2674  NE  ARG   267      38.716  43.093  63.930  1.00  0.00           N  
ATOM   2675  CZ  ARG   267      38.309  42.380  62.897  1.00  0.00           C  
ATOM   2676  NH1 ARG   267      39.111  41.962  61.960  1.00  0.00           N  
ATOM   2677  NH2 ARG   267      37.065  42.055  62.763  1.00  0.00           N1+
ATOM   2678  C   ARG   267      40.518  47.882  63.438  1.00  0.00           C  
ATOM   2679  O   ARG   267      41.529  48.409  62.982  1.00  0.00           O  
ATOM   2680  H   ARG   267      40.463  47.858  60.806  1.00  0.00           H  
ATOM   2681  HA  ARG   267      38.685  46.930  62.941  1.00  0.00           H  
ATOM   2682  HB2 ARG   267      39.519  44.837  62.120  1.00  0.00           H  
ATOM   2683  HB3 ARG   267      41.189  45.387  62.162  1.00  0.00           H  
ATOM   2684  HG2 ARG   267      41.396  45.157  64.450  1.00  0.00           H  
ATOM   2685  HG3 ARG   267      39.706  45.461  64.784  1.00  0.00           H  
ATOM   2686  HD2 ARG   267      40.823  42.885  63.660  1.00  0.00           H  
ATOM   2687  HD3 ARG   267      40.290  43.174  65.313  1.00  0.00           H  
ATOM   2688  HE  ARG   267      37.981  43.446  64.531  1.00  0.00           H  
ATOM   2689 HH11 ARG   267      38.696  41.452  61.190  1.00  0.00           H  
ATOM   2690 HH12 ARG   267      40.085  42.181  61.995  1.00  0.00           H  
ATOM   2691 HH21 ARG   267      36.775  41.508  61.966  1.00  0.00           H  
ATOM   2692 HH22 ARG   267      36.378  42.395  63.431  1.00  0.00           H  
ATOM   2693  N   ASN   268      40.083  48.112  64.680  1.00  0.00           N  
ATOM   2694  CA  ASN   268      40.742  49.005  65.648  1.00  0.00           C  
ATOM   2695  CB  ASN   268      40.323  50.457  65.313  1.00  0.00           C  
ATOM   2696  CG  ASN   268      41.387  51.492  65.643  1.00  0.00           C  
ATOM   2697  OD1 ASN   268      42.178  51.340  66.565  1.00  0.00           O  
ATOM   2698  ND2 ASN   268      41.422  52.571  64.893  1.00  0.00           N  
ATOM   2699  C   ASN   268      40.425  48.583  67.108  1.00  0.00           C  
ATOM   2700  O   ASN   268      39.658  47.643  67.316  1.00  0.00           O  
ATOM   2701  H   ASN   268      39.270  47.594  64.997  1.00  0.00           H  
ATOM   2702  HA  ASN   268      41.822  48.917  65.510  1.00  0.00           H  
ATOM   2703  HB2 ASN   268      40.125  50.537  64.244  1.00  0.00           H  
ATOM   2704  HB3 ASN   268      39.403  50.718  65.834  1.00  0.00           H  
ATOM   2705 HD21 ASN   268      42.057  53.317  65.151  1.00  0.00           H  
ATOM   2706 HD22 ASN   268      40.784  52.675  64.122  1.00  0.00           H  
ATOM   2707  N   SER   269      41.007  49.232  68.128  1.00  0.00           N  
ATOM   2708  CA  SER   269      40.698  48.962  69.552  1.00  0.00           C  
ATOM   2709  CB  SER   269      41.300  47.618  69.998  1.00  0.00           C  
ATOM   2710  OG  SER   269      42.701  47.523  69.774  1.00  0.00           O  
ATOM   2711  C   SER   269      41.165  50.063  70.519  1.00  0.00           C  
ATOM   2712  O   SER   269      42.097  50.804  70.200  1.00  0.00           O  
ATOM   2713  H   SER   269      41.598  50.028  67.910  1.00  0.00           H  
ATOM   2714  HA  SER   269      39.615  48.891  69.651  1.00  0.00           H  
ATOM   2715  HB2 SER   269      41.097  47.467  71.060  1.00  0.00           H  
ATOM   2716  HB3 SER   269      40.808  46.815  69.449  1.00  0.00           H  
ATOM   2717  HG  SER   269      42.926  46.592  69.907  1.00  0.00           H  
ATOM   2718  N   PHE   270      40.577  50.139  71.718  1.00  0.00           N  
ATOM   2719  CA  PHE   270      40.937  51.085  72.788  1.00  0.00           C  
ATOM   2720  CB  PHE   270      40.220  52.428  72.557  1.00  0.00           C  
ATOM   2721  CG  PHE   270      38.726  52.400  72.818  1.00  0.00           C  
ATOM   2722  CD1 PHE   270      37.841  51.978  71.808  1.00  0.00           C  
ATOM   2723  CE1 PHE   270      36.462  51.911  72.064  1.00  0.00           C  
ATOM   2724  CZ  PHE   270      35.964  52.257  73.331  1.00  0.00           C  
ATOM   2725  CE2 PHE   270      36.839  52.710  74.329  1.00  0.00           C  
ATOM   2726  CD2 PHE   270      38.219  52.785  74.074  1.00  0.00           C  
ATOM   2727  C   PHE   270      40.647  50.516  74.195  1.00  0.00           C  
ATOM   2728  O   PHE   270      40.062  49.440  74.339  1.00  0.00           O  
ATOM   2729  H   PHE   270      39.826  49.485  71.930  1.00  0.00           H  
ATOM   2730  HA  PHE   270      42.010  51.274  72.738  1.00  0.00           H  
ATOM   2731  HB2 PHE   270      40.671  53.182  73.205  1.00  0.00           H  
ATOM   2732  HB3 PHE   270      40.396  52.752  71.532  1.00  0.00           H  
ATOM   2733  HD1 PHE   270      38.221  51.700  70.836  1.00  0.00           H  
ATOM   2734  HD2 PHE   270      38.889  53.130  74.848  1.00  0.00           H  
ATOM   2735  HE1 PHE   270      35.789  51.583  71.289  1.00  0.00           H  
ATOM   2736  HE2 PHE   270      36.447  52.996  75.292  1.00  0.00           H  
ATOM   2737  HZ  PHE   270      34.908  52.173  73.544  1.00  0.00           H  
ATOM   2738  N   GLU   271      41.066  51.250  75.231  1.00  0.00           N  
ATOM   2739  CA  GLU   271      41.001  50.858  76.646  1.00  0.00           C  
ATOM   2740  CB  GLU   271      42.426  50.795  77.217  1.00  0.00           C  
ATOM   2741  CG  GLU   271      42.484  50.467  78.719  1.00  0.00           C  
ATOM   2742  CD  GLU   271      43.920  50.341  79.240  1.00  0.00           C  
ATOM   2743  OE1 GLU   271      44.137  50.023  80.434  1.00  0.00           O  
ATOM   2744  OE2 GLU   271      44.893  50.506  78.477  1.00  0.00           O1-
ATOM   2745  C   GLU   271      40.063  51.767  77.451  1.00  0.00           C  
ATOM   2746  O   GLU   271      39.960  52.974  77.209  1.00  0.00           O  
ATOM   2747  H   GLU   271      41.466  52.158  75.042  1.00  0.00           H  
ATOM   2748  HA  GLU   271      40.584  49.853  76.717  1.00  0.00           H  
ATOM   2749  HB2 GLU   271      42.976  50.029  76.669  1.00  0.00           H  
ATOM   2750  HB3 GLU   271      42.914  51.754  77.045  1.00  0.00           H  
ATOM   2751  HG2 GLU   271      41.979  51.252  79.283  1.00  0.00           H  
ATOM   2752  HG3 GLU   271      41.961  49.527  78.894  1.00  0.00           H  
ATOM   2753  N   VAL   272      39.346  51.166  78.402  1.00  0.00           N  
ATOM   2754  CA  VAL   272      38.161  51.758  79.023  1.00  0.00           C  
ATOM   2755  CB  VAL   272      36.942  51.555  78.082  1.00  0.00           C  
ATOM   2756  CG1 VAL   272      36.692  50.115  77.623  1.00  0.00           C  
ATOM   2757  CG2 VAL   272      35.606  52.108  78.600  1.00  0.00           C  
ATOM   2758  C   VAL   272      37.958  51.265  80.461  1.00  0.00           C  
ATOM   2759  O   VAL   272      38.504  50.249  80.898  1.00  0.00           O  
ATOM   2760  H   VAL   272      39.529  50.187  78.616  1.00  0.00           H  
ATOM   2761  HA  VAL   272      38.328  52.831  79.096  1.00  0.00           H  
ATOM   2762  HB  VAL   272      37.175  52.113  77.179  1.00  0.00           H  
ATOM   2763 HG11 VAL   272      36.408  49.504  78.469  1.00  0.00           H  
ATOM   2764 HG12 VAL   272      37.581  49.702  77.148  1.00  0.00           H  
ATOM   2765 HG13 VAL   272      35.883  50.103  76.893  1.00  0.00           H  
ATOM   2766 HG21 VAL   272      35.213  51.479  79.399  1.00  0.00           H  
ATOM   2767 HG22 VAL   272      34.877  52.129  77.789  1.00  0.00           H  
ATOM   2768 HG23 VAL   272      35.730  53.122  78.976  1.00  0.00           H  
ATOM   2769  N   ARG   273      37.156  52.015  81.210  1.00  0.00           N  
ATOM   2770  CA  ARG   273      36.621  51.713  82.539  1.00  0.00           C  
ATOM   2771  CB  ARG   273      37.597  52.319  83.568  1.00  0.00           C  
ATOM   2772  CG  ARG   273      37.233  52.184  85.055  1.00  0.00           C  
ATOM   2773  CD  ARG   273      38.492  52.400  85.923  1.00  0.00           C  
ATOM   2774  NE  ARG   273      38.168  52.900  87.272  1.00  0.00           N  
ATOM   2775  CZ  ARG   273      38.935  52.871  88.348  1.00  0.00           C  
ATOM   2776  NH1 ARG   273      40.123  52.338  88.366  1.00  0.00           N  
ATOM   2777  NH2 ARG   273      38.534  53.406  89.462  1.00  0.00           N1+
ATOM   2778  C   ARG   273      35.174  52.228  82.563  1.00  0.00           C  
ATOM   2779  O   ARG   273      34.815  53.106  81.778  1.00  0.00           O  
ATOM   2780  H   ARG   273      36.848  52.895  80.803  1.00  0.00           H  
ATOM   2781  HA  ARG   273      36.592  50.632  82.675  1.00  0.00           H  
ATOM   2782  HB2 ARG   273      38.564  51.836  83.413  1.00  0.00           H  
ATOM   2783  HB3 ARG   273      37.725  53.378  83.345  1.00  0.00           H  
ATOM   2784  HG2 ARG   273      36.476  52.930  85.293  1.00  0.00           H  
ATOM   2785  HG3 ARG   273      36.830  51.191  85.257  1.00  0.00           H  
ATOM   2786  HD2 ARG   273      39.034  51.455  85.994  1.00  0.00           H  
ATOM   2787  HD3 ARG   273      39.147  53.124  85.438  1.00  0.00           H  
ATOM   2788  HE  ARG   273      37.289  53.412  87.372  1.00  0.00           H  
ATOM   2789 HH11 ARG   273      40.709  52.444  89.168  1.00  0.00           H  
ATOM   2790 HH12 ARG   273      40.633  52.256  87.484  1.00  0.00           H  
ATOM   2791 HH21 ARG   273      39.156  53.496  90.234  1.00  0.00           H  
ATOM   2792 HH22 ARG   273      37.698  54.001  89.424  1.00  0.00           H  
ATOM   2793  N   VAL   274      34.313  51.643  83.392  1.00  0.00           N  
ATOM   2794  CA  VAL   274      32.866  51.935  83.379  1.00  0.00           C  
ATOM   2795  CB  VAL   274      32.043  50.901  82.586  1.00  0.00           C  
ATOM   2796  CG1 VAL   274      30.663  51.477  82.248  1.00  0.00           C  
ATOM   2797  CG2 VAL   274      32.704  50.449  81.274  1.00  0.00           C  
ATOM   2798  C   VAL   274      32.376  52.071  84.812  1.00  0.00           C  
ATOM   2799  O   VAL   274      32.778  51.287  85.674  1.00  0.00           O  
ATOM   2800  H   VAL   274      34.650  50.959  84.051  1.00  0.00           H  
ATOM   2801  HA  VAL   274      32.717  52.902  82.898  1.00  0.00           H  
ATOM   2802  HB  VAL   274      31.911  50.021  83.211  1.00  0.00           H  
ATOM   2803 HG11 VAL   274      30.120  50.791  81.600  1.00  0.00           H  
ATOM   2804 HG12 VAL   274      30.768  52.423  81.724  1.00  0.00           H  
ATOM   2805 HG13 VAL   274      30.080  51.631  83.155  1.00  0.00           H  
ATOM   2806 HG21 VAL   274      32.908  51.316  80.644  1.00  0.00           H  
ATOM   2807 HG22 VAL   274      32.042  49.768  80.740  1.00  0.00           H  
ATOM   2808 HG23 VAL   274      33.635  49.924  81.480  1.00  0.00           H  
ATOM   2809  N   CYS   275      31.560  53.092  85.068  1.00  0.00           N  
ATOM   2810  CA  CYS   275      31.675  53.869  86.299  1.00  0.00           C  
ATOM   2811  CB  CYS   275      32.434  55.168  85.973  1.00  0.00           C  
ATOM   2812  SG  CYS   275      33.945  54.896  85.000  1.00  0.00           S  
ATOM   2813  C   CYS   275      30.311  54.228  86.905  1.00  0.00           C  
ATOM   2814  O   CYS   275      29.343  54.476  86.184  1.00  0.00           O  
ATOM   2815  H   CYS   275      31.231  53.621  84.264  1.00  0.00           H  
ATOM   2816  HA  CYS   275      32.250  53.304  87.035  1.00  0.00           H  
ATOM   2817  HB2 CYS   275      31.771  55.803  85.383  1.00  0.00           H  
ATOM   2818  HB3 CYS   275      32.691  55.691  86.894  1.00  0.00           H  
ATOM   2819  HG  CYS   275      34.724  54.440  86.003  1.00  0.00           H  
ATOM   2820  N   ALA   276      30.252  54.365  88.236  1.00  0.00           N  
ATOM   2821  CA  ALA   276      29.104  54.980  88.912  1.00  0.00           C  
ATOM   2822  CB  ALA   276      29.284  54.805  90.425  1.00  0.00           C  
ATOM   2823  C   ALA   276      28.936  56.464  88.519  1.00  0.00           C  
ATOM   2824  O   ALA   276      27.829  56.915  88.235  1.00  0.00           O  
ATOM   2825  H   ALA   276      31.052  54.095  88.794  1.00  0.00           H  
ATOM   2826  HA  ALA   276      28.192  54.464  88.608  1.00  0.00           H  
ATOM   2827  HB1 ALA   276      30.194  55.305  90.760  1.00  0.00           H  
ATOM   2828  HB2 ALA   276      29.345  53.745  90.674  1.00  0.00           H  
ATOM   2829  HB3 ALA   276      28.428  55.238  90.946  1.00  0.00           H  
ATOM   2830  N   CYS   277      30.047  57.201  88.418  1.00  0.00           N  
ATOM   2831  CA  CYS   277      30.113  58.552  87.864  1.00  0.00           C  
ATOM   2832  CB  CYS   277      29.917  59.567  88.999  1.00  0.00           C  
ATOM   2833  SG  CYS   277      30.032  61.258  88.341  1.00  0.00           S  
ATOM   2834  C   CYS   277      31.459  58.722  87.136  1.00  0.00           C  
ATOM   2835  O   CYS   277      32.494  58.838  87.799  1.00  0.00           O  
ATOM   2836  H   CYS   277      30.920  56.779  88.697  1.00  0.00           H  
ATOM   2837  HA  CYS   277      29.295  58.693  87.158  1.00  0.00           H  
ATOM   2838  HB2 CYS   277      28.931  59.415  89.444  1.00  0.00           H  
ATOM   2839  HB3 CYS   277      30.681  59.417  89.764  1.00  0.00           H  
ATOM   2840  HG  CYS   277      29.583  61.874  89.440  1.00  0.00           H  
ATOM   2841  N   PRO   278      31.488  58.705  85.789  1.00  0.00           N  
ATOM   2842  CD  PRO   278      30.358  58.611  84.874  1.00  0.00           C  
ATOM   2843  CG  PRO   278      30.944  58.803  83.476  1.00  0.00           C  
ATOM   2844  CB  PRO   278      32.350  58.240  83.619  1.00  0.00           C  
ATOM   2845  CA  PRO   278      32.740  58.633  85.043  1.00  0.00           C  
ATOM   2846  C   PRO   278      33.555  59.927  85.102  1.00  0.00           C  
ATOM   2847  O   PRO   278      34.763  59.857  84.932  1.00  0.00           O  
ATOM   2848  HA  PRO   278      33.366  57.842  85.456  1.00  0.00           H  
ATOM   2849  HB2 PRO   278      33.028  58.652  82.875  1.00  0.00           H  
ATOM   2850  HB3 PRO   278      32.316  57.154  83.541  1.00  0.00           H  
ATOM   2851  HG2 PRO   278      31.015  59.864  83.244  1.00  0.00           H  
ATOM   2852  HG3 PRO   278      30.372  58.279  82.714  1.00  0.00           H  
ATOM   2853  HD2 PRO   278      29.612  59.382  85.072  1.00  0.00           H  
ATOM   2854  HD3 PRO   278      29.911  57.619  84.954  1.00  0.00           H  
ATOM   2855  N   GLY   279      32.963  61.086  85.415  1.00  0.00           N  
ATOM   2856  CA  GLY   279      33.741  62.304  85.684  1.00  0.00           C  
ATOM   2857  C   GLY   279      34.647  62.158  86.917  1.00  0.00           C  
ATOM   2858  O   GLY   279      35.843  62.447  86.852  1.00  0.00           O  
ATOM   2859  H   GLY   279      31.958  61.115  85.504  1.00  0.00           H  
ATOM   2860  HA2 GLY   279      34.365  62.525  84.819  1.00  0.00           H  
ATOM   2861  HA3 GLY   279      33.061  63.139  85.851  1.00  0.00           H  
ATOM   2862  N   ARG   280      34.094  61.618  88.017  1.00  0.00           N  
ATOM   2863  CA  ARG   280      34.825  61.313  89.262  1.00  0.00           C  
ATOM   2864  CB  ARG   280      33.806  60.980  90.376  1.00  0.00           C  
ATOM   2865  CG  ARG   280      34.406  60.462  91.700  1.00  0.00           C  
ATOM   2866  CD  ARG   280      35.365  61.467  92.349  1.00  0.00           C  
ATOM   2867  NE  ARG   280      35.923  60.964  93.623  1.00  0.00           N  
ATOM   2868  CZ  ARG   280      36.233  61.703  94.677  1.00  0.00           C  
ATOM   2869  NH1 ARG   280      35.876  62.949  94.778  1.00  0.00           N  
ATOM   2870  NH2 ARG   280      36.934  61.235  95.666  1.00  0.00           N1+
ATOM   2871  C   ARG   280      35.828  60.176  89.075  1.00  0.00           C  
ATOM   2872  O   ARG   280      36.942  60.257  89.591  1.00  0.00           O  
ATOM   2873  H   ARG   280      33.125  61.338  87.953  1.00  0.00           H  
ATOM   2874  HA  ARG   280      35.405  62.191  89.545  1.00  0.00           H  
ATOM   2875  HB2 ARG   280      33.214  61.873  90.584  1.00  0.00           H  
ATOM   2876  HB3 ARG   280      33.124  60.213  90.008  1.00  0.00           H  
ATOM   2877  HG2 ARG   280      33.587  60.264  92.393  1.00  0.00           H  
ATOM   2878  HG3 ARG   280      34.930  59.521  91.526  1.00  0.00           H  
ATOM   2879  HD2 ARG   280      36.193  61.666  91.667  1.00  0.00           H  
ATOM   2880  HD3 ARG   280      34.818  62.398  92.506  1.00  0.00           H  
ATOM   2881  HE  ARG   280      36.238  60.004  93.635  1.00  0.00           H  
ATOM   2882 HH11 ARG   280      36.318  63.515  95.498  1.00  0.00           H  
ATOM   2883 HH12 ARG   280      35.291  63.364  94.083  1.00  0.00           H  
ATOM   2884 HH21 ARG   280      37.239  60.275  95.693  1.00  0.00           H  
ATOM   2885 HH22 ARG   280      37.228  61.862  96.400  1.00  0.00           H  
ATOM   2886  N   ASP   281      35.438  59.123  88.364  1.00  0.00           N  
ATOM   2887  CA  ASP   281      36.261  57.923  88.203  1.00  0.00           C  
ATOM   2888  CB  ASP   281      35.350  56.744  87.844  1.00  0.00           C  
ATOM   2889  CG  ASP   281      35.988  55.396  88.181  1.00  0.00           C  
ATOM   2890  OD1 ASP   281      35.883  54.460  87.361  1.00  0.00           O  
ATOM   2891  OD2 ASP   281      36.572  55.265  89.278  1.00  0.00           O1-
ATOM   2892  C   ASP   281      37.409  58.139  87.200  1.00  0.00           C  
ATOM   2893  O   ASP   281      38.546  57.774  87.498  1.00  0.00           O  
ATOM   2894  H   ASP   281      34.487  59.103  88.016  1.00  0.00           H  
ATOM   2895  HA  ASP   281      36.721  57.702  89.169  1.00  0.00           H  
ATOM   2896  HB2 ASP   281      34.421  56.818  88.412  1.00  0.00           H  
ATOM   2897  HB3 ASP   281      35.107  56.798  86.783  1.00  0.00           H  
ATOM   2898  N   ARG   282      37.163  58.866  86.096  1.00  0.00           N  
ATOM   2899  CA  ARG   282      38.222  59.395  85.219  1.00  0.00           C  
ATOM   2900  CB  ARG   282      37.645  60.259  84.081  1.00  0.00           C  
ATOM   2901  CG  ARG   282      38.768  60.859  83.218  1.00  0.00           C  
ATOM   2902  CD  ARG   282      38.271  61.875  82.192  1.00  0.00           C  
ATOM   2903  NE  ARG   282      39.335  62.855  81.936  1.00  0.00           N  
ATOM   2904  CZ  ARG   282      39.449  63.699  80.940  1.00  0.00           C  
ATOM   2905  NH1 ARG   282      38.527  63.860  80.042  1.00  0.00           N  
ATOM   2906  NH2 ARG   282      40.536  64.398  80.829  1.00  0.00           N1+
ATOM   2907  C   ARG   282      39.224  60.209  86.018  1.00  0.00           C  
ATOM   2908  O   ARG   282      40.417  59.925  85.940  1.00  0.00           O  
ATOM   2909  H   ARG   282      36.205  59.123  85.883  1.00  0.00           H  
ATOM   2910  HA  ARG   282      38.776  58.559  84.791  1.00  0.00           H  
ATOM   2911  HB2 ARG   282      36.991  59.658  83.454  1.00  0.00           H  
ATOM   2912  HB3 ARG   282      37.058  61.071  84.511  1.00  0.00           H  
ATOM   2913  HG2 ARG   282      39.466  61.383  83.865  1.00  0.00           H  
ATOM   2914  HG3 ARG   282      39.317  60.067  82.709  1.00  0.00           H  
ATOM   2915  HD2 ARG   282      37.997  61.352  81.275  1.00  0.00           H  
ATOM   2916  HD3 ARG   282      37.398  62.398  82.585  1.00  0.00           H  
ATOM   2917  HE  ARG   282      40.072  62.928  82.642  1.00  0.00           H  
ATOM   2918 HH11 ARG   282      38.749  64.360  79.196  1.00  0.00           H  
ATOM   2919 HH12 ARG   282      37.675  63.310  80.076  1.00  0.00           H  
ATOM   2920 HH21 ARG   282      40.635  65.052  80.068  1.00  0.00           H  
ATOM   2921 HH22 ARG   282      41.305  64.163  81.466  1.00  0.00           H  
ATOM   2922  N   ARG   283      38.760  61.213  86.782  1.00  0.00           N  
ATOM   2923  CA  ARG   283      39.694  62.037  87.558  1.00  0.00           C  
ATOM   2924  CB  ARG   283      39.025  63.254  88.223  1.00  0.00           C  
ATOM   2925  CG  ARG   283      40.129  64.190  88.755  1.00  0.00           C  
ATOM   2926  CD  ARG   283      39.641  65.481  89.422  1.00  0.00           C  
ATOM   2927  NE  ARG   283      40.692  65.980  90.331  1.00  0.00           N  
ATOM   2928  CZ  ARG   283      40.575  66.819  91.338  1.00  0.00           C  
ATOM   2929  NH2 ARG   283      39.529  67.566  91.534  1.00  0.00           N1+
ATOM   2930  NH1 ARG   283      41.526  66.889  92.214  1.00  0.00           N  
ATOM   2931  C   ARG   283      40.457  61.174  88.560  1.00  0.00           C  
ATOM   2932  O   ARG   283      41.637  61.407  88.739  1.00  0.00           O  
ATOM   2933  H   ARG   283      37.770  61.430  86.772  1.00  0.00           H  
ATOM   2934  HA  ARG   283      40.441  62.413  86.856  1.00  0.00           H  
ATOM   2935  HB2 ARG   283      38.422  63.788  87.494  1.00  0.00           H  
ATOM   2936  HB3 ARG   283      38.379  62.923  89.038  1.00  0.00           H  
ATOM   2937  HG2 ARG   283      40.711  63.642  89.494  1.00  0.00           H  
ATOM   2938  HG3 ARG   283      40.802  64.458  87.939  1.00  0.00           H  
ATOM   2939  HD2 ARG   283      39.411  66.222  88.654  1.00  0.00           H  
ATOM   2940  HD3 ARG   283      38.737  65.266  89.994  1.00  0.00           H  
ATOM   2941  HE  ARG   283      41.564  65.446  90.360  1.00  0.00           H  
ATOM   2942 HH11 ARG   283      41.409  67.458  93.040  1.00  0.00           H  
ATOM   2943 HH12 ARG   283      42.302  66.228  92.101  1.00  0.00           H  
ATOM   2944 HH21 ARG   283      38.793  67.575  90.855  1.00  0.00           H  
ATOM   2945 HH22 ARG   283      39.492  68.097  92.394  1.00  0.00           H  
ATOM   2946  N   THR   284      39.833  60.163  89.163  1.00  0.00           N  
ATOM   2947  CA  THR   284      40.510  59.231  90.085  1.00  0.00           C  
ATOM   2948  CB  THR   284      39.501  58.261  90.720  1.00  0.00           C  
ATOM   2949  CG2 THR   284      40.147  57.290  91.705  1.00  0.00           C  
ATOM   2950  OG1 THR   284      38.527  59.008  91.425  1.00  0.00           O  
ATOM   2951  C   THR   284      41.667  58.485  89.409  1.00  0.00           C  
ATOM   2952  O   THR   284      42.744  58.401  89.991  1.00  0.00           O  
ATOM   2953  H   THR   284      38.860  60.006  88.942  1.00  0.00           H  
ATOM   2954  HA  THR   284      40.958  59.810  90.892  1.00  0.00           H  
ATOM   2955  HB  THR   284      39.003  57.681  89.944  1.00  0.00           H  
ATOM   2956 HG21 THR   284      40.750  56.562  91.161  1.00  0.00           H  
ATOM   2957 HG22 THR   284      40.793  57.831  92.395  1.00  0.00           H  
ATOM   2958 HG23 THR   284      39.374  56.759  92.261  1.00  0.00           H  
ATOM   2959  HG1 THR   284      37.971  59.435  90.752  1.00  0.00           H  
ATOM   2960  N   GLU   285      41.520  58.028  88.162  1.00  0.00           N  
ATOM   2961  CA  GLU   285      42.657  57.455  87.424  1.00  0.00           C  
ATOM   2962  CB  GLU   285      42.169  56.599  86.251  1.00  0.00           C  
ATOM   2963  CG  GLU   285      41.379  55.345  86.648  1.00  0.00           C  
ATOM   2964  CD  GLU   285      42.220  54.219  87.254  1.00  0.00           C  
ATOM   2965  OE1 GLU   285      42.863  54.440  88.304  1.00  0.00           O  
ATOM   2966  OE2 GLU   285      42.134  53.094  86.704  1.00  0.00           O1-
ATOM   2967  C   GLU   285      43.668  58.515  86.942  1.00  0.00           C  
ATOM   2968  O   GLU   285      44.857  58.218  86.839  1.00  0.00           O  
ATOM   2969  H   GLU   285      40.614  58.083  87.705  1.00  0.00           H  
ATOM   2970  HA  GLU   285      43.204  56.803  88.098  1.00  0.00           H  
ATOM   2971  HB2 GLU   285      41.533  57.226  85.625  1.00  0.00           H  
ATOM   2972  HB3 GLU   285      43.027  56.284  85.656  1.00  0.00           H  
ATOM   2973  HG2 GLU   285      40.565  55.608  87.327  1.00  0.00           H  
ATOM   2974  HG3 GLU   285      40.935  54.947  85.739  1.00  0.00           H  
ATOM   2975  N   GLU   286      43.244  59.757  86.687  1.00  0.00           N  
ATOM   2976  CA  GLU   286      44.157  60.880  86.409  1.00  0.00           C  
ATOM   2977  CB  GLU   286      43.418  62.019  85.667  1.00  0.00           C  
ATOM   2978  CG  GLU   286      43.020  61.618  84.229  1.00  0.00           C  
ATOM   2979  CD  GLU   286      42.217  62.683  83.457  1.00  0.00           C  
ATOM   2980  OE1 GLU   286      42.489  62.905  82.249  1.00  0.00           O  
ATOM   2981  OE2 GLU   286      41.231  63.237  83.986  1.00  0.00           O1-
ATOM   2982  C   GLU   286      44.900  61.362  87.680  1.00  0.00           C  
ATOM   2983  O   GLU   286      46.006  61.891  87.567  1.00  0.00           O  
ATOM   2984  H   GLU   286      42.246  59.938  86.717  1.00  0.00           H  
ATOM   2985  HA  GLU   286      44.938  60.519  85.739  1.00  0.00           H  
ATOM   2986  HB2 GLU   286      42.534  62.303  86.233  1.00  0.00           H  
ATOM   2987  HB3 GLU   286      44.077  62.886  85.606  1.00  0.00           H  
ATOM   2988  HG2 GLU   286      43.932  61.385  83.673  1.00  0.00           H  
ATOM   2989  HG3 GLU   286      42.420  60.708  84.262  1.00  0.00           H  
ATOM   2990  N   GLU   287      44.370  61.111  88.887  1.00  0.00           N  
ATOM   2991  CA  GLU   287      45.109  61.210  90.155  1.00  0.00           C  
ATOM   2992  CB  GLU   287      44.185  61.278  91.392  1.00  0.00           C  
ATOM   2993  CG  GLU   287      43.212  62.464  91.525  1.00  0.00           C  
ATOM   2994  CD  GLU   287      43.828  63.863  91.416  1.00  0.00           C  
ATOM   2995  OE1 GLU   287      43.057  64.845  91.273  1.00  0.00           O  
ATOM   2996  OE2 GLU   287      45.064  64.047  91.422  1.00  0.00           O1-
ATOM   2997  C   GLU   287      46.098  60.042  90.310  1.00  0.00           C  
ATOM   2998  O   GLU   287      47.258  60.278  90.650  1.00  0.00           O  
ATOM   2999  H   GLU   287      43.422  60.751  88.915  1.00  0.00           H  
ATOM   3000  HA  GLU   287      45.708  62.117  90.134  1.00  0.00           H  
ATOM   3001  HB2 GLU   287      43.597  60.362  91.442  1.00  0.00           H  
ATOM   3002  HB3 GLU   287      44.819  61.288  92.275  1.00  0.00           H  
ATOM   3003  HG2 GLU   287      42.433  62.376  90.776  1.00  0.00           H  
ATOM   3004  HG3 GLU   287      42.709  62.388  92.490  1.00  0.00           H  
ATOM   3005  N   ASN   288      45.706  58.801  89.984  1.00  0.00           N  
ATOM   3006  CA  ASN   288      46.614  57.643  89.996  1.00  0.00           C  
ATOM   3007  CB  ASN   288      45.837  56.344  89.710  1.00  0.00           C  
ATOM   3008  CG  ASN   288      45.101  55.801  90.921  1.00  0.00           C  
ATOM   3009  OD1 ASN   288      45.551  55.900  92.050  1.00  0.00           O  
ATOM   3010  ND2 ASN   288      43.980  55.148  90.735  1.00  0.00           N  
ATOM   3011  C   ASN   288      47.783  57.804  89.007  1.00  0.00           C  
ATOM   3012  O   ASN   288      48.916  57.454  89.342  1.00  0.00           O  
ATOM   3013  H   ASN   288      44.721  58.648  89.787  1.00  0.00           H  
ATOM   3014  HA  ASN   288      47.058  57.567  90.991  1.00  0.00           H  
ATOM   3015  HB2 ASN   288      45.143  56.499  88.891  1.00  0.00           H  
ATOM   3016  HB3 ASN   288      46.535  55.568  89.404  1.00  0.00           H  
ATOM   3017 HD21 ASN   288      43.616  54.970  89.792  1.00  0.00           H  
ATOM   3018 HD22 ASN   288      43.515  54.822  91.556  1.00  0.00           H  
ATOM   3019  N   LEU   289      47.550  58.400  87.831  1.00  0.00           N  
ATOM   3020  CA  LEU   289      48.585  58.729  86.840  1.00  0.00           C  
ATOM   3021  CB  LEU   289      47.896  59.409  85.640  1.00  0.00           C  
ATOM   3022  CG  LEU   289      48.823  59.772  84.464  1.00  0.00           C  
ATOM   3023  CD1 LEU   289      49.525  58.547  83.875  1.00  0.00           C  
ATOM   3024  CD2 LEU   289      48.010  60.437  83.353  1.00  0.00           C  
ATOM   3025  C   LEU   289      49.696  59.618  87.430  1.00  0.00           C  
ATOM   3026  O   LEU   289      50.877  59.401  87.158  1.00  0.00           O  
ATOM   3027  H   LEU   289      46.580  58.593  87.592  1.00  0.00           H  
ATOM   3028  HA  LEU   289      49.045  57.798  86.510  1.00  0.00           H  
ATOM   3029  HB2 LEU   289      47.115  58.747  85.273  1.00  0.00           H  
ATOM   3030  HB3 LEU   289      47.418  60.324  85.989  1.00  0.00           H  
ATOM   3031  HG  LEU   289      49.577  60.482  84.802  1.00  0.00           H  
ATOM   3032 HD11 LEU   289      50.233  58.142  84.597  1.00  0.00           H  
ATOM   3033 HD12 LEU   289      50.081  58.837  82.983  1.00  0.00           H  
ATOM   3034 HD13 LEU   289      48.796  57.784  83.609  1.00  0.00           H  
ATOM   3035 HD21 LEU   289      47.264  59.744  82.966  1.00  0.00           H  
ATOM   3036 HD22 LEU   289      48.676  60.729  82.540  1.00  0.00           H  
ATOM   3037 HD23 LEU   289      47.514  61.327  83.740  1.00  0.00           H  
ATOM   3038  N   ARG   290      49.324  60.565  88.302  1.00  0.00           N  
ATOM   3039  CA  ARG   290      50.246  61.415  89.085  1.00  0.00           C  
ATOM   3040  CB  ARG   290      49.872  62.897  88.917  1.00  0.00           C  
ATOM   3041  CG  ARG   290      48.514  63.277  89.529  1.00  0.00           C  
ATOM   3042  CD  ARG   290      48.071  64.636  88.980  1.00  0.00           C  
ATOM   3043  NE  ARG   290      46.767  65.054  89.519  1.00  0.00           N  
ATOM   3044  CZ  ARG   290      46.002  66.034  89.087  1.00  0.00           C  
ATOM   3045  NH1 ARG   290      46.340  66.795  88.081  1.00  0.00           N  
ATOM   3046  NH2 ARG   290      44.871  66.280  89.671  1.00  0.00           N1+
ATOM   3047  C   ARG   290      50.436  60.936  90.532  1.00  0.00           C  
ATOM   3048  O   ARG   290      50.973  61.667  91.371  1.00  0.00           O  
ATOM   3049  H   ARG   290      48.327  60.660  88.472  1.00  0.00           H  
ATOM   3050  HA  ARG   290      51.236  61.308  88.640  1.00  0.00           H  
ATOM   3051  HB2 ARG   290      50.648  63.518  89.365  1.00  0.00           H  
ATOM   3052  HB3 ARG   290      49.852  63.112  87.847  1.00  0.00           H  
ATOM   3053  HG2 ARG   290      47.768  62.534  89.261  1.00  0.00           H  
ATOM   3054  HG3 ARG   290      48.595  63.319  90.616  1.00  0.00           H  
ATOM   3055  HD2 ARG   290      48.824  65.385  89.233  1.00  0.00           H  
ATOM   3056  HD3 ARG   290      47.997  64.556  87.893  1.00  0.00           H  
ATOM   3057  HE  ARG   290      46.359  64.508  90.284  1.00  0.00           H  
ATOM   3058 HH11 ARG   290      45.730  67.527  87.774  1.00  0.00           H  
ATOM   3059 HH12 ARG   290      47.206  66.602  87.616  1.00  0.00           H  
ATOM   3060 HH21 ARG   290      44.258  66.999  89.362  1.00  0.00           H  
ATOM   3061 HH22 ARG   290      44.578  65.637  90.420  1.00  0.00           H  
ATOM   3062  N   LYS   291      50.043  59.687  90.802  1.00  0.00           N  
ATOM   3063  CA  LYS   291      50.213  58.909  92.038  1.00  0.00           C  
ATOM   3064  CB  LYS   291      51.656  58.373  92.119  1.00  0.00           C  
ATOM   3065  CG  LYS   291      51.946  57.458  90.911  1.00  0.00           C  
ATOM   3066  CD  LYS   291      53.390  56.953  90.860  1.00  0.00           C  
ATOM   3067  CE  LYS   291      53.556  56.155  89.560  1.00  0.00           C  
ATOM   3068  NZ  LYS   291      54.955  55.705  89.356  1.00  0.00           N1+
ATOM   3069  C   LYS   291      49.696  59.646  93.277  1.00  0.00           C  
ATOM   3070  O   LYS   291      50.472  60.032  94.156  1.00  0.00           O  
ATOM   3071  H   LYS   291      49.576  59.208  90.040  1.00  0.00           H  
ATOM   3072  HA  LYS   291      49.563  58.035  91.948  1.00  0.00           H  
ATOM   3073  HB2 LYS   291      52.358  59.208  92.130  1.00  0.00           H  
ATOM   3074  HB3 LYS   291      51.777  57.798  93.038  1.00  0.00           H  
ATOM   3075  HG2 LYS   291      51.271  56.602  90.945  1.00  0.00           H  
ATOM   3076  HG3 LYS   291      51.760  58.004  89.985  1.00  0.00           H  
ATOM   3077  HD2 LYS   291      54.070  57.807  90.863  1.00  0.00           H  
ATOM   3078  HD3 LYS   291      53.590  56.320  91.726  1.00  0.00           H  
ATOM   3079  HE2 LYS   291      52.879  55.295  89.592  1.00  0.00           H  
ATOM   3080  HE3 LYS   291      53.241  56.790  88.724  1.00  0.00           H  
ATOM   3081  HZ1 LYS   291      55.577  56.502  89.307  1.00  0.00           H  
ATOM   3082  HZ2 LYS   291      55.250  55.107  90.117  1.00  0.00           H  
ATOM   3083  HZ3 LYS   291      55.034  55.187  88.490  1.00  0.00           H  
ATOM   3084  N   LYS   292      48.379  59.865  93.305  1.00  0.00           N  
ATOM   3085  CA  LYS   292      47.573  60.486  94.372  1.00  0.00           C  
ATOM   3086  CB  LYS   292      47.316  61.982  94.068  1.00  0.00           C  
ATOM   3087  CG  LYS   292      48.565  62.850  93.839  1.00  0.00           C  
ATOM   3088  CD  LYS   292      49.460  62.980  95.083  1.00  0.00           C  
ATOM   3089  CE  LYS   292      50.869  63.495  94.755  1.00  0.00           C  
ATOM   3090  NZ  LYS   292      51.626  62.525  93.924  1.00  0.00           N1+
ATOM   3091  C   LYS   292      46.243  59.727  94.514  1.00  0.00           C  
ATOM   3092  O   LYS   292      45.806  59.081  93.568  1.00  0.00           O  
ATOM   3093  H   LYS   292      47.853  59.571  92.484  1.00  0.00           H  
ATOM   3094  HA  LYS   292      48.099  60.386  95.320  1.00  0.00           H  
ATOM   3095  HB2 LYS   292      46.712  62.048  93.163  1.00  0.00           H  
ATOM   3096  HB3 LYS   292      46.732  62.416  94.881  1.00  0.00           H  
ATOM   3097  HG2 LYS   292      49.126  62.431  93.008  1.00  0.00           H  
ATOM   3098  HG3 LYS   292      48.244  63.848  93.539  1.00  0.00           H  
ATOM   3099  HD2 LYS   292      48.983  63.670  95.781  1.00  0.00           H  
ATOM   3100  HD3 LYS   292      49.556  62.019  95.586  1.00  0.00           H  
ATOM   3101  HE2 LYS   292      50.792  64.459  94.243  1.00  0.00           H  
ATOM   3102  HE3 LYS   292      51.395  63.652  95.701  1.00  0.00           H  
ATOM   3103  HZ1 LYS   292      51.589  61.594  94.337  1.00  0.00           H  
ATOM   3104  HZ2 LYS   292      51.194  62.406  93.008  1.00  0.00           H  
ATOM   3105  HZ3 LYS   292      52.585  62.803  93.782  1.00  0.00           H  
ATOM   3106  N   GLY   293      45.632  59.799  95.700  1.00  0.00           N  
ATOM   3107  CA  GLY   293      44.312  59.211  95.968  1.00  0.00           C  
ATOM   3108  C   GLY   293      43.163  59.967  95.291  1.00  0.00           C  
ATOM   3109  O   GLY   293      43.362  61.031  94.703  1.00  0.00           O  
ATOM   3110  H   GLY   293      46.030  60.391  96.405  1.00  0.00           H  
ATOM   3111  HA2 GLY   293      44.294  58.180  95.611  1.00  0.00           H  
ATOM   3112  HA3 GLY   293      44.123  59.197  97.041  1.00  0.00           H  
ATOM   3113  N   GLU   294      41.949  59.425  95.388  1.00  0.00           N  
ATOM   3114  CA  GLU   294      40.764  59.969  94.731  1.00  0.00           C  
ATOM   3115  CB  GLU   294      39.553  59.028  94.894  1.00  0.00           C  
ATOM   3116  CG  GLU   294      39.008  58.837  96.321  1.00  0.00           C  
ATOM   3117  CD  GLU   294      39.630  57.648  97.070  1.00  0.00           C  
ATOM   3118  OE1 GLU   294      40.877  57.529  97.060  1.00  0.00           O  
ATOM   3119  OE2 GLU   294      38.834  56.873  97.642  1.00  0.00           O1-
ATOM   3120  C   GLU   294      40.440  61.418  95.168  1.00  0.00           C  
ATOM   3121  O   GLU   294      40.674  61.788  96.321  1.00  0.00           O  
ATOM   3122  H   GLU   294      41.818  58.597  95.974  1.00  0.00           H  
ATOM   3123  HA  GLU   294      41.011  59.983  93.673  1.00  0.00           H  
ATOM   3124  HB2 GLU   294      38.744  59.435  94.287  1.00  0.00           H  
ATOM   3125  HB3 GLU   294      39.795  58.050  94.481  1.00  0.00           H  
ATOM   3126  HG2 GLU   294      39.127  59.752  96.902  1.00  0.00           H  
ATOM   3127  HG3 GLU   294      37.932  58.667  96.229  1.00  0.00           H  
ATOM   3128  N   PRO   295      39.870  62.266  94.285  1.00  0.00           N  
ATOM   3129  CD  PRO   295      39.528  61.964  92.899  1.00  0.00           C  
ATOM   3130  CG  PRO   295      39.405  63.309  92.196  1.00  0.00           C  
ATOM   3131  CB  PRO   295      38.985  64.247  93.320  1.00  0.00           C  
ATOM   3132  CA  PRO   295      39.789  63.712  94.506  1.00  0.00           C  
ATOM   3133  C   PRO   295      39.202  64.165  95.856  1.00  0.00           C  
ATOM   3134  O   PRO   295      37.991  64.107  96.082  1.00  0.00           O  
ATOM   3135  HA  PRO   295      40.805  64.103  94.426  1.00  0.00           H  
ATOM   3136  HB2 PRO   295      37.915  64.142  93.492  1.00  0.00           H  
ATOM   3137  HB3 PRO   295      39.230  65.285  93.110  1.00  0.00           H  
ATOM   3138  HG2 PRO   295      38.666  63.276  91.396  1.00  0.00           H  
ATOM   3139  HG3 PRO   295      40.383  63.607  91.820  1.00  0.00           H  
ATOM   3140  HD2 PRO   295      38.577  61.434  92.860  1.00  0.00           H  
ATOM   3141  HD3 PRO   295      40.302  61.382  92.400  1.00  0.00           H  
ATOM   3142  N   HID   296      40.070  64.685  96.725  1.00  0.00           N  
ATOM   3143  CA  HID   296      39.715  65.272  98.026  1.00  0.00           C  
ATOM   3144  CB  HID   296      40.845  64.917  99.006  1.00  0.00           C  
ATOM   3145  CG  HID   296      40.515  65.144 100.459  1.00  0.00           C  
ATOM   3146  CD2 HID   296      39.989  64.220 101.322  1.00  0.00           C  
ATOM   3147  NE2 HID   296      39.833  64.830 102.571  1.00  0.00           N  
ATOM   3148  CE1 HID   296      40.261  66.093 102.428  1.00  0.00           C  
ATOM   3149  ND1 HID   296      40.675  66.311 101.170  1.00  0.00           N  
ATOM   3150  C   HID   296      39.436  66.789  97.932  1.00  0.00           C  
ATOM   3151  O   HID   296      38.734  67.355  98.766  1.00  0.00           O  
ATOM   3152  H   HID   296      41.049  64.515  96.545  1.00  0.00           H  
ATOM   3153  HA  HID   296      38.801  64.799  98.390  1.00  0.00           H  
ATOM   3154  HB2 HID   296      41.095  63.861  98.889  1.00  0.00           H  
ATOM   3155  HB3 HID   296      41.734  65.497  98.755  1.00  0.00           H  
ATOM   3156  HD1 HID   296      41.048  67.191 100.822  1.00  0.00           H  
ATOM   3157  HD2 HID   296      39.740  63.196 101.081  1.00  0.00           H  
ATOM   3158  HE1 HID   296      40.274  66.828 103.221  1.00  0.00           H  
ATOM   3159  N   HID   297      39.935  67.440  96.872  1.00  0.00           N  
ATOM   3160  CA  HID   297      39.758  68.867  96.580  1.00  0.00           C  
ATOM   3161  CB  HID   297      40.913  69.687  97.186  1.00  0.00           C  
ATOM   3162  CG  HID   297      41.084  69.538  98.677  1.00  0.00           C  
ATOM   3163  CD2 HID   297      42.147  68.967  99.324  1.00  0.00           C  
ATOM   3164  NE2 HID   297      41.885  68.999 100.697  1.00  0.00           N  
ATOM   3165  CE1 HID   297      40.689  69.591 100.844  1.00  0.00           C  
ATOM   3166  ND1 HID   297      40.180  69.913  99.646  1.00  0.00           N  
ATOM   3167  C   HID   297      39.646  69.129  95.066  1.00  0.00           C  
ATOM   3168  O   HID   297      40.098  68.328  94.240  1.00  0.00           O  
ATOM   3169  H   HID   297      40.464  66.902  96.207  1.00  0.00           H  
ATOM   3170  HA  HID   297      38.827  69.201  97.041  1.00  0.00           H  
ATOM   3171  HB2 HID   297      41.844  69.396  96.697  1.00  0.00           H  
ATOM   3172  HB3 HID   297      40.747  70.744  96.973  1.00  0.00           H  
ATOM   3173  HD1 HID   297      39.265  70.307  99.490  1.00  0.00           H  
ATOM   3174  HD2 HID   297      43.032  68.558  98.856  1.00  0.00           H  
ATOM   3175  HE1 HID   297      40.201  69.764 101.795  1.00  0.00           H  
ATOM   3176  N   NME     1      39.055  70.271  94.693  1.00  0.00           N  
ATOM   3177  CH3 NME     1      38.902  70.730  93.312  1.00  0.00           C  
ATOM   3178  H   NME     1      38.708  70.878  95.421  1.00  0.00           H  
ATOM   3179 HH31 NME     1      39.827  70.569  92.755  1.00  0.00           H  
ATOM   3180 HH32 NME     1      38.085  70.193  92.826  1.00  0.00           H  
ATOM   3181 HH33 NME     1      38.673  71.797  93.301  1.00  0.00           H  
HETATM 3182  C1    *     0      35.155  52.723  67.032  1.00  0.00           C  
HETATM 3183  C2    *     0      34.686  54.187  66.851  1.00  0.00           C  
HETATM 3184  C3    *     0      35.221  55.029  68.020  1.00  0.00           C  
HETATM 3185  C4    *     0      34.659  54.524  69.364  1.00  0.00           C  
HETATM 3186  C5    *     0      33.115  54.377  69.365  1.00  0.00           C  
HETATM 3187  C6    *     0      32.472  53.792  68.074  1.00  0.00           C  
HETATM 3188  C7    *     0      30.953  54.079  68.090  1.00  0.00           C  
HETATM 3189  C8    *     0      30.252  53.670  69.406  1.00  0.00           C  
HETATM 3190  C9    *     0      31.023  54.125  70.664  1.00  0.00           C  
HETATM 3191  C10   *     0      30.279  53.781  71.973  1.00  0.00           C  
HETATM 3192  C11   *     0      31.024  54.169  73.267  1.00  0.00           C  
HETATM 3193  N12   *     0      31.079  55.632  73.418  1.00  0.00           N  
HETATM 3194  N13   *     0      31.499  56.032  74.829  1.00  0.00           N1+
HETATM 3195  C14   *     0      31.502  57.424  75.064  1.00  0.00           C  
HETATM 3196  N15   *     0      30.458  58.088  74.512  1.00  0.00           N1+
HETATM 3197  S16   *     0      32.792  58.101  74.080  1.00  0.00           S1-
HETATM 3198  C17   *     0      32.463  53.652  73.202  1.00  0.00           C  
HETATM 3199  C18   *     0      33.203  54.108  71.925  1.00  0.00           C  
HETATM 3200  C19   *     0      32.509  53.664  70.619  1.00  0.00           C  
HETATM 3201  C20   *     0      32.699  52.122  70.530  1.00  0.00           C  
HETATM 3202  C21   *     0      33.157  54.353  66.817  1.00  0.00           C  
HETATM 3203  C22   *     0      32.767  53.715  65.479  1.00  0.00           C  
HETATM 3204  C23   *     0      33.979  53.996  64.563  1.00  0.00           C  
HETATM 3205  C24   *     0      35.031  54.697  65.438  1.00  0.00           C  
HETATM 3206  O25   *     0      36.346  54.370  65.015  1.00  0.00           O  
HETATM 3207  H1    *     0      31.017  55.208  70.624  1.00  0.00           H  
HETATM 3208  H2    *     0      30.501  53.718  74.113  1.00  0.00           H  
HETATM 3209  H12   *     0      31.668  56.037  72.667  1.00  0.00           H  
HETATM 3210 H131   *     0      32.508  55.776  75.043  1.00  0.00           H  
HETATM 3211 H132   *     0      30.761  55.697  75.554  1.00  0.00           H  
HETATM 3212 H151   *     0      30.161  57.470  73.773  1.00  0.00           H  
HETATM 3213 H152   *     0      30.888  58.923  74.161  1.00  0.00           H  
HETATM 3214 H153   *     0      29.732  58.050  75.213  1.00  0.00           H  
HETATM 3215  H4    *     0      36.241  52.686  67.008  1.00  0.00           H  
HETATM 3216  H5    *     0      34.814  52.307  67.972  1.00  0.00           H  
HETATM 3217  H6    *     0      34.766  52.089  66.244  1.00  0.00           H  
HETATM 3218  H7    *     0      36.310  54.989  68.039  1.00  0.00           H  
HETATM 3219  H8    *     0      34.924  56.070  67.881  1.00  0.00           H  
HETATM 3220  H9    *     0      34.939  55.257  70.120  1.00  0.00           H  
HETATM 3221  H10   *     0      35.138  53.587  69.640  1.00  0.00           H  
HETATM 3222  H11   *     0      32.790  55.413  69.391  1.00  0.00           H  
HETATM 3223  H12   *     0      32.609  52.715  68.031  1.00  0.00           H  
HETATM 3224  H13   *     0      30.477  53.554  67.261  1.00  0.00           H  
HETATM 3225  H14   *     0      30.797  55.147  67.935  1.00  0.00           H  
HETATM 3226  H15   *     0      29.261  54.124  69.416  1.00  0.00           H  
HETATM 3227  H16   *     0      30.114  52.589  69.423  1.00  0.00           H  
HETATM 3228  H17   *     0      30.097  52.707  71.993  1.00  0.00           H  
HETATM 3229  H18   *     0      29.312  54.281  71.972  1.00  0.00           H  
HETATM 3230  H24   *     0      33.012  53.973  74.072  1.00  0.00           H  
HETATM 3231  H25   *     0      32.448  52.568  73.277  1.00  0.00           H  
HETATM 3232  H26   *     0      34.215  53.713  71.943  1.00  0.00           H  
HETATM 3233  H27   *     0      33.295  55.191  71.926  1.00  0.00           H  
HETATM 3234  H28   *     0      32.078  51.668  69.763  1.00  0.00           H  
HETATM 3235  H29   *     0      33.736  51.886  70.307  1.00  0.00           H  
HETATM 3236  H30   *     0      32.437  51.624  71.452  1.00  0.00           H  
HETATM 3237  H31   *     0      32.926  55.420  66.759  1.00  0.00           H  
HETATM 3238  H32   *     0      31.842  54.144  65.102  1.00  0.00           H  
HETATM 3239  H33   *     0      32.634  52.638  65.596  1.00  0.00           H  
HETATM 3240  H34   *     0      34.369  53.049  64.196  1.00  0.00           H  
HETATM 3241  H35   *     0      33.721  54.619  63.712  1.00  0.00           H  
HETATM 3242  H36   *     0      34.876  55.779  65.404  1.00  0.00           H  
HETATM 3243  H37   *     0      36.666  55.046  64.401  1.00  0.00           H  
TER    3244        *     0 
HETATM 3245 ZN    ZN   205      26.894  45.553  88.864  1.00  0.00          ZN2+
CONECT    1    2    4    5    6
CONECT    2    1    3    3
CONECT    3    2    2
CONECT    4    1
CONECT    5    1
CONECT    6    1
CONECT  452 3195
CONECT  678  687  679
CONECT  679  678  688  680  682
CONECT  680  679  681  681
CONECT  681  680  680
CONECT  682  679  689  690  683
CONECT  683  682  691  692  684
CONECT  684  683  693  694  685
CONECT  685  684  695  696  686
CONECT  686  685  697  699  698
CONECT  687  678
CONECT  688  679
CONECT  689  682
CONECT  690  682
CONECT  691  683
CONECT  692  683
CONECT  693  684
CONECT  694  684
CONECT  695  685
CONECT  696  685
CONECT  697  686
CONECT  698  686
CONECT  699  686
CONECT 1282 1288 1283
CONECT 1283 1282 1289 1284 1286
CONECT 1284 1283 1285 1285
CONECT 1285 1284 1284
CONECT 1286 1283 1291 1290 1287
CONECT 1287 1286
CONECT 1288 1282
CONECT 1289 1283
CONECT 1290 1286
CONECT 1291 1286
CONECT 2246 2252 2247
CONECT 2247 2246 2253 2248 2250
CONECT 2248 2247 2249 2249
CONECT 2249 2248 2248
CONECT 2250 2247 2255 2254 2251
CONECT 2251 2250 2256
CONECT 2252 2246
CONECT 2253 2247
CONECT 2254 2250
CONECT 2255 2250
CONECT 2256 2251
CONECT 2293 2299 2294
CONECT 2294 2293 2300 2295 2297
CONECT 2295 2294 2296 2296
CONECT 2296 2295 2295
CONECT 2297 2294 2302 2301 2298
CONECT 2298 2297
CONECT 2299 2293
CONECT 2300 2294
CONECT 2301 2297
CONECT 2302 2297
CONECT 3176 3178 3177
CONECT 3177 3176 3179 3180 3181
CONECT 3178 3176
CONECT 3179 3177
CONECT 3180 3177
CONECT 3181 3177
CONECT 3182 3183 3215 3216 3217
CONECT 3183 3182 3184 3202 3205
CONECT 3184 3183 3185 3218 3219
CONECT 3185 3184 3186 3220 3221
CONECT 3186 3185 3187 3200 3222
CONECT 3187 3186 3188 3202 3223
CONECT 3188 3187 3189 3224 3225
CONECT 3189 3188 3190 3226 3227
CONECT 3190 3189 3207 3191 3200
CONECT 3191 3190 3192 3228 3229
CONECT 3192 3191 3208 3193 3198
CONECT 3193 3192 3209 3194
CONECT 3194 3193 3210 3211 3195
CONECT 3195  452 3194 3196 3197
CONECT 3196 3195 3212 3213 3214
CONECT 3197 3195
CONECT 3198 3192 3199 3230 3231
CONECT 3199 3198 3200 3232 3233
CONECT 3200 3186 3190 3199 3201
CONECT 3201 3200 3234 3235 3236
CONECT 3202 3183 3187 3203 3237
CONECT 3203 3202 3204 3238 3239
CONECT 3204 3203 3205 3240 3241
CONECT 3205 3183 3204 3206 3242
CONECT 3206 3205 3243
CONECT 3207 3190
CONECT 3208 3192
CONECT 3209 3193
CONECT 3210 3194
CONECT 3211 3194
CONECT 3212 3196
CONECT 3213 3196
CONECT 3214 3196
CONECT 3215 3182
CONECT 3216 3182
CONECT 3217 3182
CONECT 3218 3184
CONECT 3219 3184
CONECT 3220 3185
CONECT 3221 3185
CONECT 3222 3186
CONECT 3223 3187
CONECT 3224 3188
CONECT 3225 3188
CONECT 3226 3189
CONECT 3227 3189
CONECT 3228 3191
CONECT 3229 3191
CONECT 3230 3198
CONECT 3231 3198
CONECT 3232 3199
CONECT 3233 3199
CONECT 3234 3201
CONECT 3235 3201
CONECT 3236 3201
CONECT 3237 3202
CONECT 3238 3203
CONECT 3239 3203
CONECT 3240 3204
CONECT 3241 3204
CONECT 3242 3205
CONECT 3243 3206
END
